# Supplementary material for: Functional development of the human cerebellum from birth to age five
Source: Nat Commun. 2025 Jul 10;16:6350. doi: 10.1038/s41467-025-61465-y (PMC12246265; doi:10.1038/s41467-025-61465-y)
Supplement: Supplementary file 4 — Source Data [file 41467_2025_61465_MOESM4_ESM.xlsx]

## Sheet: Figure6a
Figure 6a	Primary and Higher-order Networks	Month	Network	Percent (%)	8 Large-scale Networks	Month	Network	Percent (%)
		0	Highorder	9.76406		0	AUD	12.9135
		0.5	Highorder	9.9233		0.5	AUD	13.1585
		1	Highorder	10.4647		1	AUD	13.7102
		1.5	Highorder	10.9413		1.5	AUD	13.946
		2	Highorder	11.9251		2	AUD	13.9093
		2.5	Highorder	12.8348		2.5	AUD	13.8181
		3	Highorder	15.7874		3	AUD	12.5093
		3.5	Highorder	16.3775		3.5	AUD	13.0058
		4	Highorder	18.691		4	AUD	10.3129
		4.5	Highorder	22.3843		4.5	AUD	9.87219
		5	Highorder	25.8707		5	AUD	7.95441
		5.5	Highorder	28.209		5.5	AUD	5.87143
		6	Highorder	30.1697		6	AUD	4.78905
		6.5	Highorder	31.6702		6.5	AUD	3.69725
		7	Highorder	32.6251		7	AUD	2.08752
		7.5	Highorder	33.4586		7.5	AUD	1.02356
		8	Highorder	34.7891		8	AUD	0.599863
		8.5	Highorder	35.8102		8.5	AUD	0.407671
		9	Highorder	37.5433		9	AUD	0.125447
		9.5	Highorder	38.1266		9.5	AUD	0.0634371
		10	Highorder	38.5153		10	AUD	0.0212754
		10.5	Highorder	39.2692		10.5	AUD	0.0151782
		11	Highorder	39.701		11	AUD	0.00940529
		11.5	Highorder	40.2391		11.5	AUD	0.0059675
		12	Highorder	40.6394		12	AUD	0.00330807
		12.5	Highorder	41.1897		12.5	AUD	0.00214051
		13	Highorder	41.9073		13	AUD	0.000713505
		13.5	Highorder	42.7002		13.5	AUD	0.00116755
		14	Highorder	42.1081		14	AUD	0.00207565
		14.5	Highorder	42.9786		14.5	AUD	0.0057729
		15	Highorder	43.8803		15	AUD	0.00583777
		15.5	Highorder	44.6456		15.5	AUD	0.00804315
		16	Highorder	44.7143		16	AUD	0.00972961
		16.5	Highorder	45.5541		16.5	AUD	0.0110918
		17	Highorder	44.8992		17	AUD	0.0130377
		17.5	Highorder	45.7207		17.5	AUD	0.0136863
		18	Highorder	46.6341		18	AUD	0.0182268
		18.5	Highorder	45.9486		18.5	AUD	0.017643
		19	Highorder	46.0956		19	AUD	0.0232213
		19.5	Highorder	47.0717		19.5	AUD	0.0273078
		20	Highorder	47.2621		20	AUD	0.0278916
		20.5	Highorder	48.007		20.5	AUD	0.033405
		21	Highorder	48.4777		21	AUD	0.0354158
		21.5	Highorder	48.4936		21.5	AUD	0.041513
		22	Highorder	49.2221		22	AUD	0.0493616
		22.5	Highorder	49.7973		22.5	AUD	0.0645398
		23	Highorder	50.3292		23	AUD	0.0836747
		23.5	Highorder	50.4325		23.5	AUD	0.100929
		24	Highorder	50.6853		24	AUD	0.119999
		24.5	Highorder	51.2788		24.5	AUD	0.142636
		25	Highorder	51.5169		25	AUD	0.174355
		25.5	Highorder	51.9524		25.5	AUD	0.18376
		26	Highorder	52.5156		26	AUD	0.223392
		26.5	Highorder	52.7947		26.5	AUD	0.301488
		27	Highorder	53.2987		27	AUD	0.345531
		27.5	Highorder	53.5001		27.5	AUD	0.373941
		28	Highorder	53.8884		28	AUD	0.41046
		28.5	Highorder	54.1353		28.5	AUD	0.486221
		29	Highorder	54.3763		29	AUD	0.486805
		29.5	Highorder	54.34		29.5	AUD	0.535907
		30	Highorder	54.6505		30	AUD	0.540188
		30.5	Highorder	55.0078		30.5	AUD	0.622955
		31	Highorder	55.3851		31	AUD	0.60622
		31.5	Highorder	55.5867		31.5	AUD	0.616858
		32	Highorder	55.9961		32	AUD	0.597787
		32.5	Highorder	56.0275		32.5	AUD	0.67543
		33	Highorder	56.4438		33	AUD	0.637355
		33.5	Highorder	56.4833		33.5	AUD	0.715451
		34	Highorder	56.6069		34	AUD	0.684511
		34.5	Highorder	57.4098		34.5	AUD	0.659603
		35	Highorder	57.7804		35	AUD	0.696251
		35.5	Highorder	57.9929		35.5	AUD	0.660122
		36	Highorder	58.4764		36	AUD	0.749375
		36.5	Highorder	58.9457		36.5	AUD	0.636252
		37	Highorder	58.7939		37	AUD	0.732121
		37.5	Highorder	59.2231		37.5	AUD	0.655452
		38	Highorder	59.2875		38	AUD	0.760337
		38.5	Highorder	59.9888		38.5	AUD	0.600382
		39	Highorder	60.0165		39	AUD	0.674197
		39.5	Highorder	59.1341		39.5	AUD	0.612252
		40	Highorder	59.4125		40	AUD	0.608295
		40.5	Highorder	60.0376		40.5	AUD	0.546804
		41	Highorder	60.3159		41	AUD	0.537594
		41.5	Highorder	60.5365		41.5	AUD	0.592015
		42	Highorder	60.734		42	AUD	0.469357
		42.5	Highorder	60.8073		42.5	AUD	0.52741
		43	Highorder	60.9929		43	AUD	0.516772
		43.5	Highorder	62.427		43.5	AUD	0.466049
		44	Highorder	62.7424		44	AUD	0.428946
		44.5	Highorder	62.5667		44.5	AUD	0.470719
		45	Highorder	62.9691		45	AUD	0.400276
		45.5	Highorder	62.9658		45.5	AUD	0.415909
		46	Highorder	63.6537		46	AUD	0.394893
		46.5	Highorder	63.5782		46.5	AUD	0.352212
		47	Highorder	63.7501		47	AUD	0.38205
		47.5	Highorder	64.0648		47.5	AUD	0.369855
		48	Highorder	64.372		48	AUD	0.393855
		48.5	Highorder	64.6377		48.5	AUD	0.339304
		49	Highorder	64.9941		49	AUD	0.369336
		49.5	Highorder	64.9428		49.5	AUD	0.395606
		50	Highorder	65.29		50	AUD	0.355715
		50.5	Highorder	65.6067		50.5	AUD	0.379974
		51	Highorder	65.8314		51	AUD	0.34819
		51.5	Highorder	65.8611		51.5	AUD	0.380558
		52	Highorder	66.0802		52	AUD	0.367325
		52.5	Highorder	66.2869		52.5	AUD	0.359152
		53	Highorder	66.5783		53	AUD	0.366417
		53.5	Highorder	66.5111		53.5	AUD	0.37485
		54	Highorder	66.4267		54	AUD	0.341769
		54.5	Highorder	66.5949		54.5	AUD	0.375498
		55	Highorder	67.0205		55	AUD	0.354612
		55.5	Highorder	66.9857		55.5	AUD	0.356298
		56	Highorder	67.1857		56	AUD	0.376536
		56.5	Highorder	67.5059		56.5	AUD	0.354677
		57	Highorder	67.5242		57	AUD	0.36512
		57.5	Highorder	67.7696		57.5	AUD	0.351758
		58	Highorder	67.8386		58	AUD	0.360385
		58.5	Highorder	68.5086		58.5	AUD	0.366093
		59	Highorder	68.5349		59	AUD	0.345466
		59.5	Highorder	68.8236		59.5	AUD	0.36499
		60	Highorder	68.6111		60	AUD	0.370828
		0	Primary	90.2359		0	DAN	0.42246
		0.5	Primary	90.0767		0.5	DAN	0.387758
		1	Primary	89.5353		1	DAN	0.389185
		1.5	Primary	89.0587		1.5	DAN	0.37952
		2	Primary	88.0749		2	DAN	0.355131
		2.5	Primary	87.1652		2.5	DAN	0.378287
		3	Primary	84.2126		3	DAN	0.393985
		3.5	Primary	83.6225		3.5	DAN	0.360061
		4	Primary	81.309		4	DAN	0.366352
		4.5	Primary	77.6157		4.5	DAN	0.37232
		5	Primary	74.1293		5	DAN	0.374396
		5.5	Primary	71.791		5.5	DAN	0.433292
		6	Primary	69.8303		6	DAN	0.435887
		6.5	Primary	68.3298		6.5	DAN	0.46994
		7	Primary	67.3749		7	DAN	0.47234
		7.5	Primary	66.5414		7.5	DAN	0.450481
		8	Primary	65.2109		8	DAN	0.491475
		8.5	Primary	64.1898		8.5	DAN	0.467605
		9	Primary	62.4567		9	DAN	0.450741
		9.5	Primary	61.8734		9.5	DAN	0.51288
		10	Primary	61.4847		10	DAN	0.482589
		10.5	Primary	60.7308		10.5	DAN	0.46754
		11	Primary	60.299		11	DAN	0.529486
		11.5	Primary	59.7609		11.5	DAN	0.529226
		12	Primary	59.3606		12	DAN	0.522286
		12.5	Primary	58.8103		12.5	DAN	0.507821
		13	Primary	58.0927		13	DAN	0.507432
		13.5	Primary	57.2998		13.5	DAN	0.58475
		14	Primary	57.8919		14	DAN	0.554329
		14.5	Primary	57.0214		14.5	DAN	0.622371
		15	Primary	56.1197		15	DAN	0.599344
		15.5	Primary	55.3544		15.5	DAN	0.640533
		16	Primary	55.2857		16	DAN	0.799709
		16.5	Primary	54.4459		16.5	DAN	0.804055
		17	Primary	55.1008		17	DAN	0.916724
		17.5	Primary	54.2793		17.5	DAN	0.973221
		18	Primary	53.3659		18	DAN	1.16211
		18.5	Primary	54.0514		18.5	DAN	1.21413
		19	Primary	53.9044		19	DAN	1.43038
		19.5	Primary	52.9283		19.5	DAN	1.61025
		20	Primary	52.7379		20	DAN	1.87665
		20.5	Primary	51.993		20.5	DAN	2.08992
		21	Primary	51.5223		21	DAN	2.72786
		21.5	Primary	51.5064		21.5	DAN	2.99322
		22	Primary	50.7779		22	DAN	3.28744
		22.5	Primary	50.2027		22.5	DAN	3.66125
		23	Primary	49.6708		23	DAN	3.96683
		23.5	Primary	49.5675		23.5	DAN	4.62429
		24	Primary	49.3147		24	DAN	4.96256
		24.5	Primary	48.7212		24.5	DAN	5.36173
		25	Primary	48.4831		25	DAN	5.91022
		25.5	Primary	48.0476		25.5	DAN	6.12946
		26	Primary	47.4844		26	DAN	6.81793
		26.5	Primary	47.2053		26.5	DAN	7.03659
		27	Primary	46.7013		27	DAN	7.5878
		27.5	Primary	46.4999		27.5	DAN	7.8649
		28	Primary	46.1116		28	DAN	8.10665
		28.5	Primary	45.8647		28.5	DAN	8.63575
		29	Primary	45.6237		29	DAN	8.97751
		29.5	Primary	45.66		29.5	DAN	9.38713
		30	Primary	45.3495		30	DAN	9.41256
		30.5	Primary	44.9922		30.5	DAN	10.0417
		31	Primary	44.6149		31	DAN	10.2934
		31.5	Primary	44.4133		31.5	DAN	10.8081
		32	Primary	44.0039		32	DAN	10.8438
		32.5	Primary	43.9725		32.5	DAN	10.9053
		33	Primary	43.5562		33	DAN	11.3461
		33.5	Primary	43.5167		33.5	DAN	11.917
		34	Primary	43.3931		34	DAN	11.8606
		34.5	Primary	42.5902		34.5	DAN	12.2155
		35	Primary	42.2196		35	DAN	12.6306
		35.5	Primary	42.0071		35.5	DAN	12.716
		36	Primary	41.5236		36	DAN	12.9604
		36.5	Primary	41.0543		36.5	DAN	13.595
		37	Primary	41.2061		37	DAN	13.5707
		37.5	Primary	40.7769		37.5	DAN	13.8847
		38	Primary	40.7125		38	DAN	14.3088
		38.5	Primary	40.0112		38.5	DAN	14.2758
		39	Primary	39.9835		39	DAN	14.105
		39.5	Primary	40.8659		39.5	DAN	13.9656
		40	Primary	40.5875		40	DAN	13.9183
		40.5	Primary	39.9624		40.5	DAN	13.9008
		41	Primary	39.6841		41	DAN	14.5792
		41.5	Primary	39.4635		41.5	DAN	14.1332
		42	Primary	39.266		42	DAN	14.1962
		42.5	Primary	39.1927		42.5	DAN	14.9431
		43	Primary	39.0071		43	DAN	14.6977
		43.5	Primary	37.573		43.5	DAN	14.7973
		44	Primary	37.2576		44	DAN	15.3471
		44.5	Primary	37.4333		44.5	DAN	15.0987
		45	Primary	37.0309		45	DAN	15.6034
		45.5	Primary	37.0342		45.5	DAN	15.239
		46	Primary	36.3463		46	DAN	15.7725
		46.5	Primary	36.4218		46.5	DAN	15.3579
		47	Primary	36.2499		47	DAN	15.7981
		47.5	Primary	35.9352		47.5	DAN	15.5071
		48	Primary	35.628		48	DAN	15.8248
		48.5	Primary	35.3623		48.5	DAN	15.5162
		49	Primary	35.0059		49	DAN	15.8468
		49.5	Primary	35.0572		49.5	DAN	15.3215
		50	Primary	34.71		50	DAN	15.7741
		50.5	Primary	34.3933		50.5	DAN	16.3938
		51	Primary	34.1686		51	DAN	15.7919
		51.5	Primary	34.1389		51.5	DAN	15.7275
		52	Primary	33.9198		52	DAN	16.1484
		52.5	Primary	33.7131		52.5	DAN	15.6734
		53	Primary	33.4217		53	DAN	16.3335
		53.5	Primary	33.4889		53.5	DAN	15.9964
		54	Primary	33.5733		54	DAN	15.5377
		54.5	Primary	33.4051		54.5	DAN	15.7159
		55	Primary	32.9795		55	DAN	16.0847
		55.5	Primary	33.0143		55.5	DAN	16.1783
		56	Primary	32.8143		56	DAN	15.8833
		56.5	Primary	32.4941		56.5	DAN	15.7709
		57	Primary	32.4758		57	DAN	16.0886
		57.5	Primary	32.2304		57.5	DAN	15.8371
		58	Primary	32.1614		58	DAN	15.7414
		58.5	Primary	31.4914		58.5	DAN	16.1181
		59	Primary	31.4651		59	DAN	16.4231
		59.5	Primary	31.1764		59.5	DAN	16.7746
		60	Primary	31.3889		60	DAN	15.971
						0	DMN	5.64927
						0.5	DMN	5.63909
						1	DMN	6.03158
						1.5	DMN	6.32347
						2	DMN	6.7412
						2.5	DMN	6.88532
						3	DMN	7.77675
						3.5	DMN	7.7571
						4	DMN	8.1025
						4.5	DMN	8.7994
						5	DMN	9.77113
						5.5	DMN	9.53314
						6	DMN	9.27414
						6.5	DMN	9.24112
						7	DMN	8.51211
						7.5	DMN	7.92166
						8	DMN	8.15763
						8.5	DMN	7.97861
						9	DMN	7.95545
						9.5	DMN	7.88293
						10	DMN	7.8062
						10.5	DMN	7.50555
						11	DMN	7.31388
						11.5	DMN	7.18487
						12	DMN	7.18357
						12.5	DMN	7.09023
						13	DMN	7.02627
						13.5	DMN	6.93481
						14	DMN	6.74982
						14.5	DMN	6.94694
						15	DMN	6.90627
						15.5	DMN	6.97691
						16	DMN	7.11935
						16.5	DMN	7.15944
						17	DMN	7.101
						17.5	DMN	7.27347
						18	DMN	7.56108
						18.5	DMN	7.51022
						19	DMN	7.61193
						19.5	DMN	7.93826
						20	DMN	8.01759
						20.5	DMN	8.27659
						21	DMN	8.36526
						21.5	DMN	8.35495
						22	DMN	8.77968
						22.5	DMN	8.94275
						23	DMN	9.15388
						23.5	DMN	9.10925
						24	DMN	9.18891
						24.5	DMN	9.25247
						25	DMN	9.51537
						25.5	DMN	9.51096
						26	DMN	9.58983
						26.5	DMN	9.46542
						27	DMN	9.57842
						27.5	DMN	9.83327
						28	DMN	9.74992
						28.5	DMN	9.83515
						29	DMN	9.74362
						29.5	DMN	9.84832
						30	DMN	9.8417
						30.5	DMN	9.94321
						31	DMN	9.8319
						31.5	DMN	10.1705
						32	DMN	9.89035
						32.5	DMN	10.3114
						33	DMN	10.2869
						33.5	DMN	10.1433
						34	DMN	10.2966
						34.5	DMN	10.3801
						35	DMN	10.6992
						35.5	DMN	10.7975
						36	DMN	10.8448
						36.5	DMN	10.8134
						37	DMN	10.833
						37.5	DMN	10.8863
						38	DMN	11.2633
						38.5	DMN	11.2681
						39	DMN	11.4365
						39.5	DMN	11.0894
						40	DMN	11.2328
						40.5	DMN	11.4468
						41	DMN	11.5588
						41.5	DMN	11.5369
						42	DMN	11.4533
						42.5	DMN	11.7222
						43	DMN	12.1288
						43.5	DMN	12.5544
						44	DMN	12.5125
						44.5	DMN	12.6767
						45	DMN	12.9361
						45.5	DMN	13.1067
						46	DMN	13.2174
						46.5	DMN	13.4598
						47	DMN	13.217
						47.5	DMN	13.6821
						48	DMN	13.6571
						48.5	DMN	14.0339
						49	DMN	14.3385
						49.5	DMN	14.3828
						50	DMN	14.645
						50.5	DMN	14.6138
						51	DMN	15.0344
						51.5	DMN	15.5129
						52	DMN	15.3022
						52.5	DMN	15.4812
						53	DMN	15.8879
						53.5	DMN	15.9425
						54	DMN	16.0962
						54.5	DMN	16.3394
						55	DMN	16.5938
						55.5	DMN	16.6428
						56	DMN	16.7209
						56.5	DMN	17.2597
						57	DMN	17.3033
						57.5	DMN	17.4835
						58	DMN	17.3805
						58.5	DMN	17.729
						59	DMN	17.7594
						59.5	DMN	17.9364
						60	DMN	18.2101
						0	ECN	3.28225
						0.5	ECN	3.50337
						1	ECN	3.58653
						1.5	ECN	3.74629
						2	ECN	4.35647
						2.5	ECN	5.11174
						3	ECN	7.10009
						3.5	ECN	7.75081
						4	ECN	9.66462
						4.5	ECN	12.4
						5	ECN	14.7341
						5.5	ECN	17.1226
						6	ECN	19.1164
						6.5	ECN	20.2858
						7	ECN	21.6381
						7.5	ECN	22.9912
						8	ECN	23.6807
						8.5	ECN	24.5682
						9	ECN	25.9598
						9.5	ECN	26.3146
						10	ECN	26.4789
						10.5	ECN	27.3877
						11	ECN	27.7058
						11.5	ECN	28.1673
						12	ECN	28.2736
						12.5	ECN	28.7122
						13	ECN	29.2425
						13.5	ECN	29.774
						14	ECN	29.4134
						14.5	ECN	29.6858
						15	ECN	30.3686
						15.5	ECN	30.8601
						16	ECN	30.5302
						16.5	ECN	31.209
						17	ECN	30.375
						17.5	ECN	30.789
						18	ECN	31.0144
						18.5	ECN	30.404
						19	ECN	30.1791
						19.5	ECN	30.4646
						20	ECN	30.2651
						20.5	ECN	30.4316
						21	ECN	30.2396
						21.5	ECN	29.8624
						22	ECN	29.7196
						22.5	ECN	29.7344
						23	ECN	29.5944
						23.5	ECN	29.1168
						24	ECN	29.0326
						24.5	ECN	29.0296
						25	ECN	28.3775
						25.5	ECN	28.329
						26	ECN	28.2056
						26.5	ECN	28.4567
						27	ECN	28.1478
						27.5	ECN	27.8092
						28	ECN	28.155
						28.5	ECN	27.6119
						29	ECN	27.718
						29.5	ECN	27.2702
						30	ECN	27.6488
						30.5	ECN	27.0108
						31	ECN	27.4064
						31.5	ECN	26.6322
						32	ECN	27.2728
						32.5	ECN	26.6656
						33	ECN	26.6739
						33.5	ECN	26.4834
						34	ECN	26.5336
						34.5	ECN	26.6025
						35	ECN	26.6373
						35.5	ECN	26.638
						36	ECN	26.7861
						36.5	ECN	26.6297
						37	ECN	26.6631
						37.5	ECN	26.6793
						38	ECN	26.1307
						38.5	ECN	26.4881
						39	ECN	26.477
						39.5	ECN	26.471
						40	ECN	26.3581
						40.5	ECN	26.5871
						41	ECN	26.2069
						41.5	ECN	26.8391
						42	ECN	26.7669
						42.5	ECN	26.3036
						43	ECN	26.0637
						43.5	ECN	26.6075
						44	ECN	26.4663
						44.5	ECN	26.2863
						45	ECN	26.0932
						45.5	ECN	26.3497
						46	ECN	26.0336
						46.5	ECN	26.1953
						47	ECN	26.112
						47.5	ECN	26.2096
						48	ECN	26.1182
						48.5	ECN	26.1202
						49	ECN	25.8396
						49.5	ECN	26.2585
						50	ECN	25.7713
						50.5	ECN	25.6755
						51	ECN	25.8428
						51.5	ECN	25.4091
						52	ECN	25.5205
						52.5	ECN	25.9557
						53	ECN	25.1301
						53.5	ECN	25.5266
						54	ECN	25.4976
						54.5	ECN	25.4992
						55	ECN	25.0308
						55.5	ECN	25.132
						56	ECN	25.3502
						56.5	ECN	25.186
						57	ECN	24.7897
						57.5	ECN	25.073
						58	ECN	25.2907
						58.5	ECN	25.062
						59	ECN	24.7863
						59.5	ECN	24.5841
						60	ECN	24.768
						0	SMN	53.8447
						0.5	SMN	54.887
						1	SMN	54.9886
						1.5	SMN	55.8554
						2	SMN	56.4336
						2.5	SMN	57.7184
						3	SMN	56.8842
						3.5	SMN	56.926
						4	SMN	56.9708
						4.5	SMN	51.4787
						5	SMN	49.0781
						5.5	SMN	48.7375
						6	SMN	48.1203
						6.5	SMN	47.5506
						7	SMN	46.6091
						7.5	SMN	46.9846
						8	SMN	45.7405
						8.5	SMN	44.7507
						9	SMN	42.4489
						9.5	SMN	41.7214
						10	SMN	41.1978
						10.5	SMN	40.7435
						11	SMN	40.3608
						11.5	SMN	40.0672
						12	SMN	39.9027
						12.5	SMN	39.6567
						13	SMN	39.5403
						13.5	SMN	39.3402
						14	SMN	39.0809
						14.5	SMN	38.672
						15	SMN	38.6003
						15.5	SMN	38.5425
						16	SMN	38.303
						16.5	SMN	38.2622
						17	SMN	38.1569
						17.5	SMN	38.1097
						18	SMN	38.0678
						18.5	SMN	39.0839
						19	SMN	38.9794
						19.5	SMN	38.8869
						20	SMN	38.8036
						20.5	SMN	38.6794
						21	SMN	38.6475
						21.5	SMN	38.5315
						22	SMN	38.4656
						22.5	SMN	38.3663
						23	SMN	38.2851
						23.5	SMN	38.1765
						24	SMN	38.1525
						24.5	SMN	38.0542
						25	SMN	38.0246
						25.5	SMN	37.9031
						26	SMN	37.7818
						26.5	SMN	37.6611
						27	SMN	37.2814
						27.5	SMN	37.0528
						28	SMN	36.971
						28.5	SMN	36.8835
						29	SMN	36.6853
						29.5	SMN	36.6265
						30	SMN	36.5654
						30.5	SMN	36.4831
						31	SMN	36.0502
						31.5	SMN	35.8864
						32	SMN	35.6018
						32.5	SMN	35.5294
						33	SMN	35.4371
						33.5	SMN	35.3326
						34	SMN	35.3052
						34.5	SMN	34.7528
						35	SMN	34.5264
						35.5	SMN	34.3756
						36	SMN	34.0453
						36.5	SMN	33.8574
						37	SMN	33.8382
						37.5	SMN	33.4263
						38	SMN	33.3413
						38.5	SMN	33.2418
						39	SMN	33.1709
						39.5	SMN	34.2078
						40	SMN	34.1212
						40.5	SMN	33.4467
						41	SMN	33.2669
						41.5	SMN	33.2484
						42	SMN	33.1649
						42.5	SMN	33.07
						43	SMN	33.0268
						43.5	SMN	31.7544
						44	SMN	31.6362
						44.5	SMN	31.6536
						45	SMN	31.4444
						45.5	SMN	31.4636
						46	SMN	31.0342
						46.5	SMN	31.0473
						47	SMN	30.9723
						47.5	SMN	30.8366
						48	SMN	30.7412
						48.5	SMN	30.3419
						49	SMN	30.2765
						49.5	SMN	30.0275
						50	SMN	29.8617
						50.5	SMN	29.823
						51	SMN	29.6898
						51.5	SMN	29.6594
						52	SMN	29.5357
						52.5	SMN	29.4233
						53	SMN	29.2547
						53.5	SMN	29.4724
						54	SMN	29.3204
						54.5	SMN	29.1946
						55	SMN	29.0249
						55.5	SMN	28.8251
						56	SMN	28.7292
						56.5	SMN	28.6579
						57	SMN	28.4561
						57.5	SMN	28.3356
						58	SMN	28.1355
						58.5	SMN	27.7003
						59	SMN	27.5225
						59.5	SMN	27.4406
						60	SMN	27.4288
						0	SN	0
						0.5	SN	0
						1	SN	0
						1.5	SN	0
						2	SN	0
						2.5	SN	0
						3	SN	0.00116755
						3.5	SN	0.0134917
						4	SN	0.0451454
						4.5	SN	0.0841287
						5	SN	0.134723
						5.5	SN	0.189144
						6	SN	0.286245
						6.5	SN	0.435043
						7	SN	0.532923
						7.5	SN	0.747883
						8	SN	0.926778
						8.5	SN	1.08355
						9	SN	1.22379
						9.5	SN	1.32232
						10	SN	1.47222
						10.5	SN	1.54312
						11	SN	1.65189
						11.5	SN	1.75023
						12	SN	1.94184
						12.5	SN	2.08921
						13	SN	2.23924
						13.5	SN	2.36624
						14	SN	2.29826
						14.5	SN	2.42404
						15	SN	2.62693
						15.5	SN	2.72319
						16	SN	2.66844
						16.5	SN	2.82509
						17	SN	2.79843
						17.5	SN	2.92537
						18	SN	3.03661
						18.5	SN	2.93705
						19	SN	2.94541
						19.5	SN	3.02714
						20	SN	3.03622
						20.5	SN	3.102
						21	SN	3.10258
						21.5	SN	3.19598
						22	SN	3.15959
						22.5	SN	3.16297
						23	SN	3.28991
						23.5	SN	3.23095
						24	SN	3.22238
						24.5	SN	3.32201
						25	SN	3.31157
						25.5	SN	3.52932
						26	SN	3.44714
						26.5	SN	3.52867
						27	SN	3.51233
						27.5	SN	3.43689
						28	SN	3.34893
						28.5	SN	3.40789
						29	SN	3.18612
						29.5	SN	3.29523
						30	SN	3.13391
						30.5	SN	3.19488
						31	SN	2.96422
						31.5	SN	3.04738
						32	SN	2.89417
						32.5	SN	2.97603
						33	SN	2.76496
						33.5	SN	2.71249
						34	SN	2.59755
						34.5	SN	2.65424
						35	SN	2.33083
						35.5	SN	2.3259
						36	SN	2.25831
						36.5	SN	1.86737
						37	SN	1.85103
						37.5	SN	1.81846
						38	SN	1.61998
						38.5	SN	1.54649
						39	SN	1.60422
						39.5	SN	1.31707
						40	SN	1.28249
						40.5	SN	1.38219
						41	SN	1.16373
						41.5	SN	1.03607
						42	SN	1.04989
						42.5	SN	0.923989
						43	SN	0.801072
						43.5	SN	0.913416
						44	SN	0.757677
						44.5	SN	0.800747
						45	SN	0.62062
						45.5	SN	0.658435
						46	SN	0.519951
						46.5	SN	0.542199
						47	SN	0.487843
						47.5	SN	0.404947
						48	SN	0.351109
						48.5	SN	0.380882
						49	SN	0.313164
						49.5	SN	0.392103
						50	SN	0.275283
						50.5	SN	0.24564
						51	SN	0.22203
						51.5	SN	0.192841
						52	SN	0.161122
						52.5	SN	0.134658
						53	SN	0.130312
						53.5	SN	0.0937286
						54	SN	0.121166
						54.5	SN	0.0837395
						55	SN	0.0680424
						55.5	SN	0.0526048
						56	SN	0.0636317
						56.5	SN	0.0659668
						57	SN	0.0491021
						57.5	SN	0.058702
						58	SN	0.04774
						58.5	SN	0.0433941
						59	SN	0.037686
						59.5	SN	0.0443022
						60	SN	0.0441724
						0	VAN	0.410071
						0.5	VAN	0.393076
						1	VAN	0.457357
						1.5	VAN	0.491994
						2	VAN	0.47234
						2.5	VAN	0.459432
						3	VAN	0.51541
						3.5	VAN	0.496081
						4	VAN	0.512426
						4.5	VAN	0.728489
						5	VAN	0.856336
						5.5	VAN	0.930865
						6	VAN	1.05696
						6.5	VAN	1.23826
						7	VAN	1.46963
						7.5	VAN	1.34736
						8	VAN	1.53254
						8.5	VAN	1.71215
						9	VAN	1.95358
						9.5	VAN	2.09388
						10	VAN	2.27543
						10.5	VAN	2.36527
						11	VAN	2.49999
						11.5	VAN	2.60747
						12	VAN	2.71813
						12.5	VAN	2.79032
						13	VAN	2.89184
						13.5	VAN	3.04044
						14	VAN	3.09227
						14.5	VAN	3.29944
						15	VAN	3.37916
						15.5	VAN	3.44493
						16	VAN	3.59658
						16.5	VAN	3.5565
						17	VAN	3.70802
						17.5	VAN	3.75959
						18	VAN	3.85987
						18.5	VAN	3.88322
						19	VAN	3.92882
						19.5	VAN	4.03143
						20	VAN	4.06659
						20.5	VAN	4.10687
						21	VAN	4.04246
						21.5	VAN	4.08709
						22	VAN	4.27584
						22.5	VAN	4.29595
						23	VAN	4.3241
						23.5	VAN	4.35121
						24	VAN	4.27876
						24.5	VAN	4.31294
						25	VAN	4.40226
						25.5	VAN	4.45363
						26	VAN	4.45513
						26.5	VAN	4.3073
						27	VAN	4.47231
						27.5	VAN	4.55579
						28	VAN	4.5279
						28.5	VAN	4.64459
						29	VAN	4.7511
						29.5	VAN	4.53906
						30	VAN	4.61352
						30.5	VAN	4.81726
						31	VAN	4.8892
						31.5	VAN	4.9285
						32	VAN	5.09501
						32.5	VAN	5.16915
						33	VAN	5.37191
						33.5	VAN	5.22707
						34	VAN	5.31853
						34.5	VAN	5.55756
						35	VAN	5.48244
						35.5	VAN	5.51552
						36	VAN	5.62683
						36.5	VAN	6.04027
						37	VAN	5.87604
						37.5	VAN	5.95426
						38	VAN	5.96471
						38.5	VAN	6.41032
						39	VAN	6.39372
						39.5	VAN	6.29104
						40	VAN	6.62081
						40.5	VAN	6.7207
						41	VAN	6.80723
						41.5	VAN	6.99112
						42	VAN	7.26776
						42.5	VAN	6.91445
						43	VAN	7.30169
						43.5	VAN	7.55433
						44	VAN	7.65883
						44.5	VAN	7.70423
						45	VAN	7.71571
						45.5	VAN	7.612
						46	VAN	8.11015
						46.5	VAN	8.02304
						47	VAN	8.13512
						47.5	VAN	8.26096
						48	VAN	8.42072
						48.5	VAN	8.58651
						49	VAN	8.65605
						49.5	VAN	8.58781
						50	VAN	8.82431
						50.5	VAN	8.67797
						51	VAN	8.94022
						51.5	VAN	9.0187
						52	VAN	8.94807
						52.5	VAN	9.04192
						53	VAN	9.09654
						53.5	VAN	8.95189
						54	VAN	9.17405
						54.5	VAN	8.95669
						55	VAN	9.24313
						55.5	VAN	8.97998
						56	VAN	9.1677
						56.5	VAN	9.22335
						57	VAN	9.29353
						57.5	VAN	9.31727
						58	VAN	9.37831
						58.5	VAN	9.5561
						59	VAN	9.52847
						59.5	VAN	9.48417
						60	VAN	9.61779
						0	VIS	23.4778
						0.5	VIS	22.0312
						1	VIS	20.8366
						1.5	VIS	19.2573
						2	VIS	17.732
						2.5	VIS	15.6287
						3	VIS	14.8191
						3.5	VIS	13.6907
						4	VIS	14.0252
						4.5	VIS	16.2648
						5	VIS	17.0968
						5.5	VIS	17.1821
						6	VIS	16.921
						6.5	VIS	17.082
						7	VIS	18.6783
						7.5	VIS	18.5333
						8	VIS	18.8705
						8.5	VIS	19.0314
						9	VIS	19.8823
						9.5	VIS	20.0885
						10	VIS	20.2656
						10.5	VIS	19.9722
						11	VIS	19.9288
						11.5	VIS	19.6877
						12	VIS	19.4546
						12.5	VIS	19.1514
						13	VIS	18.5516
						13.5	VIS	17.9584
						14	VIS	18.809
						14.5	VIS	18.3437
						15	VIS	17.5136
						15.5	VIS	16.8038
						16	VIS	16.973
						16.5	VIS	16.1726
						17	VIS	16.9309
						17.5	VIS	16.1559
						18	VIS	15.2798
						18.5	VIS	14.9498
						19	VIS	14.9018
						19.5	VIS	14.0141
						20	VIS	13.9063
						20.5	VIS	13.2802
						21	VIS	12.8394
						21.5	VIS	12.9333
						22	VIS	12.2629
						22.5	VIS	11.7718
						23	VIS	11.3021
						23.5	VIS	11.29
						24	VIS	11.0422
						24.5	VIS	10.5244
						25	VIS	10.2842
						25.5	VIS	9.96079
						26	VIS	9.47917
						26.5	VIS	9.24274
						27	VIS	9.07436
						27.5	VIS	9.07319
						28	VIS	8.73019
						28.5	VIS	8.49499
						29	VIS	8.4516
						29.5	VIS	8.49765
						30	VIS	8.24384
						30.5	VIS	7.88611
						31	VIS	7.9585
						31.5	VIS	7.90998
						32	VIS	7.80438
						32.5	VIS	7.76767
						33	VIS	7.48175
						33.5	VIS	7.46858
						34	VIS	7.40339
						34.5	VIS	7.17773
						35	VIS	6.99695
						35.5	VIS	6.9714
						36	VIS	6.72887
						36.5	VIS	6.56061
						37	VIS	6.63573
						37.5	VIS	6.69514
						38	VIS	6.61088
						38.5	VIS	6.16903
						39	VIS	6.13841
						39.5	VIS	6.04592
						40	VIS	5.85801
						40.5	VIS	5.96892
						41	VIS	5.87961
						41.5	VIS	5.62307
						42	VIS	5.6317
						42.5	VIS	5.59531
						43	VIS	5.4635
						43.5	VIS	5.35258
						44	VIS	5.19244
						44.5	VIS	5.309
						45	VIS	5.18621
						45.5	VIS	5.15468
						46	VIS	4.91722
						46.5	VIS	5.02223
						47	VIS	4.89549
						47.5	VIS	4.72872
						48	VIS	4.49301
						48.5	VIS	4.68111
						49	VIS	4.35997
						49.5	VIS	4.63409
						50	VIS	4.49255
						50.5	VIS	4.19035
						51	VIS	4.13061
						51.5	VIS	4.09896
						52	VIS	4.01677
						52.5	VIS	3.9307
						53	VIS	3.80052
						53.5	VIS	3.64166
						54	VIS	3.91111
						54.5	VIS	3.83496
						55	VIS	3.59996
						55.5	VIS	3.83288
						56	VIS	3.70854
						56.5	VIS	3.48152
						57	VIS	3.65457
						57.5	VIS	3.54314
						58	VIS	3.66547
						58.5	VIS	3.42495
						59	VIS	3.59704
						59.5	VIS	3.37079
						60	VIS	3.58925

## Sheet: Figure6b
Figure 6b	Primary and Higher-order Networks	Network	Month	Percent (%)	8 Large-scale Networks	Network	Month	Percent (%)
		Highorder	0	38.4059		AUD	0	81.4553
		Highorder	0.5	37.6583		AUD	0.5	81.4346
		Highorder	1	36.782		AUD	1	81.3307
		Highorder	1.5	35.889		AUD	1.5	81.202
		Highorder	2	34.7635		AUD	2	81.0774
		Highorder	2.5	33.8622		AUD	2.5	80.8905
		Highorder	3	33.1686		AUD	3	80.6745
		Highorder	3.5	32.7325		AUD	3.5	80.3505
		Highorder	4	32.3919		AUD	4	79.9684
		Highorder	4.5	32.421		AUD	4.5	79.387
		Highorder	5	32.6453		AUD	5	78.7847
		Highorder	5.5	33.3056		AUD	5.5	77.8336
		Highorder	6	34.1862		AUD	6	76.7164
		Highorder	6.5	35.0044		AUD	6.5	75.6739
		Highorder	7	36.1091		AUD	7	74.4279
		Highorder	7.5	37.3385		AUD	7.5	73.0324
		Highorder	8	38.5222		AUD	8	71.695
		Highorder	8.5	39.6104		AUD	8.5	70.2205
		Highorder	9	40.7152		AUD	9	68.688
		Highorder	9.5	41.8034		AUD	9.5	67.0059
		Highorder	10	42.7586		AUD	10	65.3238
		Highorder	10.5	43.4606		AUD	10.5	63.3924
		Highorder	11	44.2123		AUD	11	61.6314
		Highorder	11.5	45.0845		AUD	11.5	60.1445
		Highorder	12	45.7574		AUD	12	58.5704
		Highorder	12.5	46.426		AUD	12.5	56.9631
		Highorder	13	47.0989		AUD	13	55.4596
		Highorder	13.5	47.7385		AUD	13.5	54.1762
		Highorder	14	48.4197		AUD	14	52.9925
		Highorder	14.5	48.9928		AUD	14.5	52.1203
		Highorder	15	49.6864		AUD	15	51.2065
		Highorder	15.5	50.3925		AUD	15.5	50.3343
		Highorder	16	51.0736		AUD	16	49.6241
		Highorder	16.5	51.8462		AUD	16.5	49.0177
		Highorder	17	52.2906		AUD	17	48.3947
		Highorder	17.5	52.9551		AUD	17.5	47.9379
		Highorder	18	53.7401		AUD	18	47.5558
		Highorder	18.5	54.3548		AUD	18.5	47.2733
		Highorder	19	55.0816		AUD	19	47.0906
		Highorder	19.5	55.7628		AUD	19.5	46.8829
		Highorder	20	56.4688		AUD	20	46.8829
		Highorder	20.5	57.1666		AUD	20.5	46.9909
		Highorder	21	57.9474		AUD	21	47.0947
		Highorder	21.5	58.533		AUD	21.5	47.0781
		Highorder	22	59.2599		AUD	22	47.0615
		Highorder	22.5	59.9701		AUD	22.5	46.9618
		Highorder	23	60.6928		AUD	23	47.0158
		Highorder	23.5	61.565		AUD	23.5	47.1321
		Highorder	24	62.1755		AUD	24	47.1529
		Highorder	24.5	62.8151		AUD	24.5	47.2069
		Highorder	25	63.3052		AUD	25	47.2609
		Highorder	25.5	63.8784		AUD	25.5	47.3232
		Highorder	26	64.5388		AUD	26	47.3938
		Highorder	26.5	65.1576		AUD	26.5	47.4062
		Highorder	27	65.7765		AUD	27	47.4602
		Highorder	27.5	66.2167		AUD	27.5	47.5516
		Highorder	28	66.711		AUD	28	47.5765
		Highorder	28.5	67.2011		AUD	28.5	47.6056
		Highorder	29	67.6206		AUD	29	47.6139
		Highorder	29.5	68.1397		AUD	29.5	47.7427
		Highorder	30	68.5467		AUD	30	47.751
		Highorder	30.5	68.9496		AUD	30.5	47.7177
		Highorder	31	69.2237		AUD	31	47.7344
		Highorder	31.5	69.7304		AUD	31.5	47.7177
		Highorder	32	70.1873		AUD	32	47.7219
		Highorder	32.5	70.5279		AUD	32.5	47.8506
		Highorder	33	70.9349		AUD	33	47.7925
		Highorder	33.5	71.3835		AUD	33.5	47.8008
		Highorder	34	71.9857		AUD	34	47.726
		Highorder	34.5	72.4052		AUD	34.5	47.643
		Highorder	35	72.7915		AUD	35	47.7385
		Highorder	35.5	73.2691		AUD	35.5	47.7634
		Highorder	36	73.6761		AUD	36	47.859
		Highorder	36.5	74.0375		AUD	36.5	47.859
		Highorder	37	74.3531		AUD	37	47.8673
		Highorder	37.5	74.6355		AUD	37.5	47.8839
		Highorder	38	74.9387		AUD	38	47.8216
		Highorder	38.5	75.2627		AUD	38.5	47.7385
		Highorder	39	75.5285		AUD	39	47.7094
		Highorder	39.5	75.8359		AUD	39.5	47.6845
		Highorder	40	76.0975		AUD	40	47.7094
		Highorder	40.5	76.3592		AUD	40.5	47.6637
		Highorder	41	76.5502		AUD	41	47.6388
		Highorder	41.5	76.7454		AUD	41.5	47.5599
		Highorder	42	77.1317		AUD	42	47.481
		Highorder	42.5	77.2854		AUD	42.5	47.4436
		Highorder	43	77.4598		AUD	43	47.3606
		Highorder	43.5	77.6467		AUD	43.5	47.2983
		Highorder	44	77.7381		AUD	44	47.2193
		Highorder	44.5	77.925		AUD	44.5	47.1737
		Highorder	45	77.9998		AUD	45	47.1612
		Highorder	45.5	78.1742		AUD	45.5	47.0823
		Highorder	46	78.1908		AUD	46	47.0781
		Highorder	46.5	78.332		AUD	46.5	47.0241
		Highorder	47	78.4275		AUD	47	47.0241
		Highorder	47.5	78.4774		AUD	47.5	46.9743
		Highorder	48	78.4774		AUD	48	46.9245
		Highorder	48.5	78.4898		AUD	48.5	46.8082
		Highorder	49	78.4109		AUD	49	46.7666
		Highorder	49.5	78.3528		AUD	49.5	46.6753
		Highorder	50	78.3777		AUD	50	46.7209
		Highorder	50.5	78.3486		AUD	50.5	46.7251
		Highorder	51	78.3943		AUD	51	46.6379
		Highorder	51.5	78.3237		AUD	51.5	46.5922
		Highorder	52	78.2863		AUD	52	46.5465
		Highorder	52.5	78.2282		AUD	52.5	46.5216
		Highorder	53	78.1534		AUD	53	46.5839
		Highorder	53.5	78.0413		AUD	53.5	46.559
		Highorder	54	77.9914		AUD	54	46.5133
		Highorder	54.5	77.8668		AUD	54.5	46.4842
		Highorder	55	77.8336		AUD	55	46.4759
		Highorder	55.5	77.7755		AUD	55.5	46.4385
		Highorder	56	77.6675		AUD	56	46.4219
		Highorder	56.5	77.5927		AUD	56.5	46.3637
		Highorder	57	77.5346		AUD	57	46.3471
		Highorder	57.5	77.5013		AUD	57.5	46.3388
		Highorder	58	77.4474		AUD	58	46.2765
		Highorder	58.5	77.4432		AUD	58.5	46.2599
		Highorder	59	77.3435		AUD	59	46.2599
		Highorder	59.5	77.2771		AUD	59.5	46.2433
		Highorder	60	77.1234		AUD	60	46.2475
		Primary	0	88.6074		DAN	0	22.1165
		Primary	0.5	89.1307		DAN	0.5	21.5974
		Primary	1	89.5751		DAN	1	21.1779
		Primary	1.5	89.978		DAN	1.5	20.6795
		Primary	2	90.1607		DAN	2	20.152
		Primary	2.5	90.1773		DAN	2.5	19.6328
		Primary	3	89.8783		DAN	3	19.1967
		Primary	3.5	89.301		DAN	3.5	18.661
		Primary	4	88.4911		DAN	4	18.1958
		Primary	4.5	87.3614		DAN	4.5	17.9051
		Primary	5	85.9534		DAN	5	17.7805
		Primary	5.5	84.4333		DAN	5.5	17.8137
		Primary	6	82.556		DAN	6	17.9134
		Primary	6.5	80.7451		DAN	6.5	18.1833
		Primary	7	78.3694		DAN	7	18.5696
		Primary	7.5	76.4256		DAN	7.5	18.7523
		Primary	8	74.5857		DAN	8	19.0888
		Primary	8.5	73.0407		DAN	8.5	19.5498
		Primary	9	71.7033		DAN	9	19.8862
		Primary	9.5	70.4199		DAN	9.5	20.3389
		Primary	10	69.4397		DAN	10	20.7958
		Primary	10.5	68.5177		DAN	10.5	21.3233
		Primary	11	67.5707		DAN	11	21.83
		Primary	11.5	66.8646		DAN	11.5	22.4197
		Primary	12	66.3704		DAN	12	23.1217
		Primary	12.5	65.9094		DAN	12.5	23.6824
		Primary	13	65.4027		DAN	13	24.3718
		Primary	13.5	65.0413		DAN	13.5	25.2606
		Primary	14	64.8461		DAN	14	26.0041
		Primary	14.5	64.7963		DAN	14.5	26.6935
		Primary	15	64.6343		DAN	15	27.5865
		Primary	15.5	64.626		DAN	15.5	28.3673
		Primary	16	64.7049		DAN	16	29.3184
		Primary	16.5	64.7464		DAN	16.5	30.3817
		Primary	17	64.8586		DAN	17	31.4076
		Primary	17.5	64.8212		DAN	17.5	32.5747
		Primary	18	64.8793		DAN	18	33.9245
		Primary	18.5	64.8337		DAN	18.5	35.1248
		Primary	19	64.896		DAN	19	36.267
		Primary	19.5	64.8129		DAN	19.5	37.6999
		Primary	20	64.8461		DAN	20	39.0954
		Primary	20.5	64.817		DAN	20.5	40.4203
		Primary	21	64.8669		DAN	21	41.8574
		Primary	21.5	64.8752		DAN	21.5	43.2197
		Primary	22	64.8461		DAN	22	44.636
		Primary	22.5	64.7838		DAN	22.5	45.9983
		Primary	23	64.7797		DAN	23	47.2484
		Primary	23.5	64.8295		DAN	23.5	48.619
		Primary	24	64.842		DAN	24	49.7944
		Primary	24.5	64.8461		DAN	24.5	51.0986
		Primary	25	64.8586		DAN	25	52.3363
		Primary	25.5	64.979		DAN	25.5	53.495
		Primary	26	64.9001		DAN	26	54.6206
		Primary	26.5	64.9666		DAN	26.5	55.7295
		Primary	27	65.0206		DAN	27	56.88
		Primary	27.5	65.1867		DAN	27.5	57.8851
		Primary	28	65.249		DAN	28	58.9442
		Primary	28.5	65.2573		DAN	28.5	59.9576
		Primary	29	65.1992		DAN	29	60.9503
		Primary	29.5	65.2905		DAN	29.5	61.9388
		Primary	30	65.4068		DAN	30	62.7321
		Primary	30.5	65.4027		DAN	30.5	63.4963
		Primary	31	65.3528		DAN	31	64.3976
		Primary	31.5	65.3487		DAN	31.5	65.1202
		Primary	32	65.3279		DAN	32	65.8595
		Primary	32.5	65.3404		DAN	32.5	66.5033
		Primary	33	65.303		DAN	33	67.28
		Primary	33.5	65.2781		DAN	33.5	67.8448
		Primary	34	65.2075		DAN	34	68.4844
		Primary	34.5	65.1161		DAN	34.5	69.0576
		Primary	35	65.1535		DAN	35	69.5643
		Primary	35.5	65.0455		DAN	35.5	70.071
		Primary	36	64.9458		DAN	36	70.5362
		Primary	36.5	64.8461		DAN	36.5	70.9681
		Primary	37	64.8046		DAN	37	71.3419
		Primary	37.5	64.871		DAN	37.5	71.7531
		Primary	38	64.8835		DAN	38	72.1685
		Primary	38.5	64.9167		DAN	38.5	72.5672
		Primary	39	64.896		DAN	39	72.9451
		Primary	39.5	64.8461		DAN	39.5	73.2857
		Primary	40	64.6758		DAN	40	73.6387
		Primary	40.5	64.5554		DAN	40.5	73.971
		Primary	41	64.3602		DAN	41	74.2161
		Primary	41.5	64.2605		DAN	41.5	74.4611
		Primary	42	64.2107		DAN	42	74.6812
		Primary	42.5	64.0528		DAN	42.5	74.8349
		Primary	43	63.9656		DAN	43	75.0716
		Primary	43.5	63.7995		DAN	43.5	75.3208
		Primary	44	63.7206		DAN	44	75.5244
		Primary	44.5	63.6167		DAN	44.5	75.6822
		Primary	45	63.4963		DAN	45	75.786
		Primary	45.5	63.3177		DAN	45.5	75.9065
		Primary	46	63.2263		DAN	46	76.0809
		Primary	46.5	63.1266		DAN	46.5	76.2304
		Primary	47	63.0436		DAN	47	76.355
		Primary	47.5	62.9605		DAN	47.5	76.463
		Primary	48	62.7985		DAN	48	76.5876
		Primary	48.5	62.6324		DAN	48.5	76.6998
		Primary	49	62.4953		DAN	49	76.816
		Primary	49.5	62.3624		DAN	49.5	76.9365
		Primary	50	62.2669		DAN	50	77.0154
		Primary	50.5	62.1506		DAN	50.5	77.1026
		Primary	51	62.0883		DAN	51	77.2065
		Primary	51.5	62.0052		DAN	51.5	77.3269
		Primary	52	61.7934		DAN	52	77.4806
		Primary	52.5	61.6397		DAN	52.5	77.5678
		Primary	53	61.5816		DAN	53	77.5886
		Primary	53.5	61.5484		DAN	53.5	77.601
		Primary	54	61.4778		DAN	54	77.6592
		Primary	54.5	61.3988		DAN	54.5	77.709
		Primary	55	61.3282		DAN	55	77.6799
		Primary	55.5	61.241		DAN	55.5	77.7173
		Primary	56	61.133		DAN	56	77.763
		Primary	56.5	61.0334		DAN	56.5	77.8087
		Primary	57	60.9544		DAN	57	77.8544
		Primary	57.5	60.8298		DAN	57.5	77.9208
		Primary	58	60.726		DAN	58	77.9458
		Primary	58.5	60.6305		DAN	58.5	77.9582
		Primary	59	60.5142		DAN	59	77.979
		Primary	59.5	60.3979		DAN	59.5	77.9748
		Primary	60	60.2733		DAN	60	78.033
						DMN	0	51.0736
						DMN	0.5	50.3593
						DMN	1	49.6615
						DMN	1.5	49.1091
						DMN	2	48.2826
						DMN	2.5	47.3398
						DMN	3	46.4925
						DMN	3.5	45.5455
						DMN	4	44.6858
						DMN	4.5	43.9216
						DMN	5	43.2861
						DMN	5.5	42.7379
						DMN	6	42.0858
						DMN	6.5	41.6414
						DMN	7	41.0932
						DMN	7.5	40.6155
						DMN	8	40.0673
						DMN	8.5	39.5523
						DMN	9	39.1203
						DMN	9.5	38.6967
						DMN	10	38.4101
						DMN	10.5	38.435
						DMN	11	38.1069
						DMN	11.5	37.9865
						DMN	12	38.0446
						DMN	12.5	38.1318
						DMN	13	38.1526
						DMN	13.5	38.352
						DMN	14	38.4309
						DMN	14.5	38.6095
						DMN	15	38.705
						DMN	15.5	38.9459
						DMN	16	39.2075
						DMN	16.5	39.6021
						DMN	17	40.0631
						DMN	17.5	40.4785
						DMN	18	40.873
						DMN	18.5	41.2344
						DMN	19	41.6539
						DMN	19.5	42.1481
						DMN	20	42.7586
						DMN	20.5	43.1906
						DMN	21	43.635
						DMN	21.5	44.0545
						DMN	22	44.5114
						DMN	22.5	44.9807
						DMN	23	45.5954
						DMN	23.5	46.0564
						DMN	24	46.4302
						DMN	24.5	46.8248
						DMN	25	47.2484
						DMN	25.5	47.8423
						DMN	26	48.349
						DMN	26.5	48.8267
						DMN	27	49.3334
						DMN	27.5	49.8941
						DMN	28	50.3427
						DMN	28.5	50.7621
						DMN	29	51.219
						DMN	29.5	51.6551
						DMN	30	52.0289
						DMN	30.5	52.5439
						DMN	31	52.8637
						DMN	31.5	53.2375
						DMN	32	53.6155
						DMN	32.5	54.0474
						DMN	33	54.4212
						DMN	33.5	54.7992
						DMN	34	55.1481
						DMN	34.5	55.6631
						DMN	35	56.0493
						DMN	35.5	56.3775
						DMN	36	56.7762
						DMN	36.5	57.2538
						DMN	37	57.6027
						DMN	37.5	58.0056
						DMN	38	58.3129
						DMN	38.5	58.7199
						DMN	39	58.9608
						DMN	39.5	59.264
						DMN	40	59.6378
						DMN	40.5	59.9161
						DMN	41	60.2442
						DMN	41.5	60.5599
						DMN	42	60.9835
						DMN	42.5	61.3116
						DMN	43	61.673
						DMN	43.5	61.9346
						DMN	44	62.2004
						DMN	44.5	62.3749
						DMN	45	62.5701
						DMN	45.5	62.7778
						DMN	46	63.0186
						DMN	46.5	63.2014
						DMN	47	63.3052
						DMN	47.5	63.5129
						DMN	48	63.679
						DMN	48.5	63.9116
						DMN	49	63.9988
						DMN	49.5	64.2024
						DMN	50	64.248
						DMN	50.5	64.4349
						DMN	51	64.4682
						DMN	51.5	64.6177
						DMN	52	64.7589
						DMN	52.5	64.925
						DMN	53	65.0247
						DMN	53.5	65.1535
						DMN	54	65.2615
						DMN	54.5	65.3279
						DMN	55	65.4317
						DMN	55.5	65.5148
						DMN	56	65.6685
						DMN	56.5	65.6726
						DMN	57	65.6976
						DMN	57.5	65.7806
						DMN	58	65.8429
						DMN	58.5	65.9592
						DMN	59	65.98
						DMN	59.5	66.0423
						DMN	60	66.1253
						ECN	0	46.0772
						ECN	0.5	46.2142
						ECN	1	46.2225
						ECN	1.5	46.2973
						ECN	2	46.4219
						ECN	2.5	46.6088
						ECN	3	46.8082
						ECN	3.5	47.0906
						ECN	4	47.2775
						ECN	4.5	47.589
						ECN	5	47.9711
						ECN	5.5	48.7021
						ECN	6	49.3874
						ECN	6.5	50.2762
						ECN	7	51.1692
						ECN	7.5	52.2324
						ECN	8	53.3829
						ECN	8.5	54.388
						ECN	9	55.4388
						ECN	9.5	56.1698
						ECN	10	56.9922
						ECN	10.5	57.856
						ECN	11	58.7822
						ECN	11.5	59.2931
						ECN	12	59.9659
						ECN	12.5	60.6388
						ECN	13	61.1995
						ECN	13.5	61.7519
						ECN	14	62.3084
						ECN	14.5	62.7155
						ECN	15	63.272
						ECN	15.5	63.8535
						ECN	16	64.327
						ECN	16.5	64.5969
						ECN	17	64.7547
						ECN	17.5	65.0953
						ECN	18	65.2988
						ECN	18.5	65.4442
						ECN	19	65.7225
						ECN	19.5	65.8429
						ECN	20	66.1004
						ECN	20.5	66.3745
						ECN	21	66.603
						ECN	21.5	66.7774
						ECN	22	66.819
						ECN	22.5	66.956
						ECN	23	67.0598
						ECN	23.5	67.2301
						ECN	24	67.3215
						ECN	24.5	67.3381
						ECN	25	67.3963
						ECN	25.5	67.2675
						ECN	26	67.2675
						ECN	26.5	67.1595
						ECN	27	67.172
						ECN	27.5	67.1138
						ECN	28	67.1014
						ECN	28.5	66.9394
						ECN	29	66.9186
						ECN	29.5	66.8854
						ECN	30	66.8314
						ECN	30.5	66.7234
						ECN	31	66.6237
						ECN	31.5	66.4285
						ECN	32	66.2998
						ECN	32.5	66.1669
						ECN	33	66.1129
						ECN	33.5	66.0298
						ECN	34	65.9301
						ECN	34.5	65.8637
						ECN	35	65.7806
						ECN	35.5	65.6643
						ECN	36	65.5231
						ECN	36.5	65.4151
						ECN	37	65.3321
						ECN	37.5	65.1784
						ECN	38	65.1908
						ECN	38.5	65.1119
						ECN	39	65.1036
						ECN	39.5	65.0247
						ECN	40	64.9666
						ECN	40.5	64.9375
						ECN	41	64.8752
						ECN	41.5	64.8254
						ECN	42	64.7589
						ECN	42.5	64.7464
						ECN	43	64.626
						ECN	43.5	64.6218
						ECN	44	64.5097
						ECN	44.5	64.5305
						ECN	45	64.4557
						ECN	45.5	64.3477
						ECN	46	64.3062
						ECN	46.5	64.2439
						ECN	47	64.165
						ECN	47.5	64.1193
						ECN	48	64.0778
						ECN	48.5	64.003
						ECN	49	63.9698
						ECN	49.5	63.9241
						ECN	50	63.8535
						ECN	50.5	63.8036
						ECN	51	63.787
						ECN	51.5	63.7413
						ECN	52	63.6541
						ECN	52.5	63.6209
						ECN	53	63.5046
						ECN	53.5	63.4174
						ECN	54	63.3426
						ECN	54.5	63.2928
						ECN	55	63.2388
						ECN	55.5	63.2014
						ECN	56	63.164
						ECN	56.5	63.0809
						ECN	57	62.9896
						ECN	57.5	62.9356
						ECN	58	62.8733
						ECN	58.5	62.8608
						ECN	59	62.8317
						ECN	59.5	62.7445
						ECN	60	62.6739
						SMN	0	92.0962
						SMN	0.5	92.2042
						SMN	1	92.3122
						SMN	1.5	92.3205
						SMN	2	92.3163
						SMN	2.5	92.0464
						SMN	3	91.793
						SMN	3.5	91.3569
						SMN	4	90.8377
						SMN	4.5	90.1441
						SMN	5	89.3135
						SMN	5.5	88.3208
						SMN	6	87.1745
						SMN	6.5	85.9202
						SMN	7	84.6742
						SMN	7.5	83.4614
						SMN	8	82.1531
						SMN	8.5	80.7949
						SMN	9	79.4493
						SMN	9.5	78.2448
						SMN	10	76.9531
						SMN	10.5	75.9397
						SMN	11	74.8972
						SMN	11.5	73.8506
						SMN	12	72.9742
						SMN	12.5	72.2598
						SMN	13	71.6784
						SMN	13.5	71.126
						SMN	14	70.5736
						SMN	14.5	70.0253
						SMN	15	69.6598
						SMN	15.5	69.2237
						SMN	16	68.8416
						SMN	16.5	68.4886
						SMN	17	68.2436
						SMN	17.5	67.9154
						SMN	18	67.6621
						SMN	18.5	67.442
						SMN	19	67.2509
						SMN	19.5	67.0349
						SMN	20	66.8522
						SMN	20.5	66.7691
						SMN	21	66.5781
						SMN	21.5	66.4701
						SMN	22	66.3289
						SMN	22.5	66.2333
						SMN	23	66.1461
						SMN	23.5	66.0547
						SMN	24	65.872
						SMN	24.5	65.7848
						SMN	25	65.7183
						SMN	25.5	65.6685
						SMN	26	65.465
						SMN	26.5	65.3487
						SMN	27	65.3196
						SMN	27.5	65.2158
						SMN	28	65.1908
						SMN	28.5	65.0538
						SMN	29	64.979
						SMN	29.5	64.9084
						SMN	30	64.9333
						SMN	30.5	64.8503
						SMN	31	64.8669
						SMN	31.5	64.8586
						SMN	32	64.8544
						SMN	32.5	64.8378
						SMN	33	64.8544
						SMN	33.5	64.8793
						SMN	34	64.8087
						SMN	34.5	64.7672
						SMN	35	64.7132
						SMN	35.5	64.6592
						SMN	36	64.626
						SMN	36.5	64.5845
						SMN	37	64.4765
						SMN	37.5	64.5388
						SMN	38	64.5429
						SMN	38.5	64.5762
						SMN	39	64.6218
						SMN	39.5	64.5845
						SMN	40	64.5512
						SMN	40.5	64.4017
						SMN	41	64.3519
						SMN	41.5	64.3519
						SMN	42	64.327
						SMN	42.5	64.2937
						SMN	43	64.2107
						SMN	43.5	64.1691
						SMN	44	64.1027
						SMN	44.5	64.0487
						SMN	45	63.9573
						SMN	45.5	63.9241
						SMN	46	63.895
						SMN	46.5	63.8493
						SMN	47	63.7953
						SMN	47.5	63.7372
						SMN	48	63.7496
						SMN	48.5	63.6998
						SMN	49	63.6956
						SMN	49.5	63.6583
						SMN	50	63.5877
						SMN	50.5	63.5129
						SMN	51	63.5129
						SMN	51.5	63.4049
						SMN	52	63.3592
						SMN	52.5	63.3218
						SMN	53	63.2678
						SMN	53.5	63.2554
						SMN	54	63.2139
						SMN	54.5	63.1516
						SMN	55	63.0976
						SMN	55.5	63.0602
						SMN	56	63.002
						SMN	56.5	62.8733
						SMN	57	62.8691
						SMN	57.5	62.8151
						SMN	58	62.8027
						SMN	58.5	62.7736
						SMN	59	62.7321
						SMN	59.5	62.6905
						SMN	60	62.6075
						SN	0	7.9578
						SN	0.5	7.97026
						SN	1	8.09902
						SN	1.5	8.22362
						SN	2	8.3939
						SN	2.5	8.6348
						SN	3	8.95045
						SN	3.5	9.41147
						SN	4	10.0303
						SN	4.5	10.9773
						SN	5	12.2274
						SN	5.5	13.7725
						SN	6	15.5626
						SN	6.5	17.66
						SN	7	19.9983
						SN	7.5	22.4696
						SN	8	25.1319
						SN	8.5	27.5948
						SN	9	30.1616
						SN	9.5	32.4957
						SN	10	34.5766
						SN	10.5	36.7654
						SN	11	38.9708
						SN	11.5	41.1098
						SN	12	43.2197
						SN	12.5	45.1053
						SN	13	46.8871
						SN	13.5	48.4321
						SN	14	49.7986
						SN	14.5	51.1069
						SN	15	52.0787
						SN	15.5	53.2915
						SN	16	54.1097
						SN	16.5	55.0401
						SN	17	55.8707
						SN	17.5	56.6723
						SN	18	57.4241
						SN	18.5	58.0346
						SN	19	58.5455
						SN	19.5	59.0148
						SN	20	59.6046
						SN	20.5	60.0947
						SN	21	60.4353
						SN	21.5	60.7343
						SN	22	60.942
						SN	22.5	61.241
						SN	23	61.4985
						SN	23.5	61.6813
						SN	24	61.8266
						SN	24.5	61.9056
						SN	25	61.8599
						SN	25.5	61.9471
						SN	26	61.9056
						SN	26.5	61.9346
						SN	27	61.9305
						SN	27.5	61.7851
						SN	28	61.7103
						SN	28.5	61.6771
						SN	29	61.5027
						SN	29.5	61.4404
						SN	30	61.3449
						SN	30.5	61.2535
						SN	31	61.0417
						SN	31.5	60.9586
						SN	32	60.7551
						SN	32.5	60.6097
						SN	33	60.427
						SN	33.5	60.2691
						SN	34	59.995
						SN	34.5	59.8081
						SN	35	59.534
						SN	35.5	59.3429
						SN	36	59.0148
						SN	36.5	58.7532
						SN	37	58.4541
						SN	37.5	58.1717
						SN	38	57.8187
						SN	38.5	57.5321
						SN	39	57.2247
						SN	39.5	57.0005
						SN	40	56.6267
						SN	40.5	56.365
						SN	41	55.987
						SN	41.5	55.6838
						SN	42	55.4471
						SN	42.5	55.1439
						SN	43	54.8407
						SN	43.5	54.4752
						SN	44	54.1596
						SN	44.5	53.9311
						SN	45	53.5656
						SN	45.5	53.2832
						SN	46	53.0174
						SN	46.5	52.7724
						SN	47	52.5315
						SN	47.5	52.3778
						SN	48	52.1327
						SN	48.5	51.8628
						SN	49	51.6676
						SN	49.5	51.4973
						SN	50	51.2315
						SN	50.5	50.9947
						SN	51	50.8244
						SN	51.5	50.5545
						SN	52	50.3759
						SN	52.5	50.1599
						SN	53	49.9938
						SN	53.5	49.8609
						SN	54	49.728
						SN	54.5	49.5618
						SN	55	49.4331
						SN	55.5	49.2835
						SN	56	49.1299
						SN	56.5	49.08
						SN	57	48.9471
						SN	57.5	48.8807
						SN	58	48.7436
						SN	58.5	48.6232
						SN	59	48.4446
						SN	59.5	48.3532
						SN	60	48.2535
						VAN	0	24.6916
						VAN	0.5	24.3427
						VAN	1	24.1724
						VAN	1.5	23.8111
						VAN	2	23.591
						VAN	2.5	23.2546
						VAN	3	23.0095
						VAN	3.5	22.8392
						VAN	4	22.806
						VAN	4.5	22.7645
						VAN	5	22.7769
						VAN	5.5	22.8434
						VAN	6	23.2006
						VAN	6.5	23.5121
						VAN	7	23.8651
						VAN	7.5	24.3552
						VAN	8	24.9616
						VAN	8.5	25.6137
						VAN	9	26.382
						VAN	9.5	27.2791
						VAN	10	28.1763
						VAN	10.5	28.9903
						VAN	11	29.9373
						VAN	11.5	30.9632
						VAN	12	31.9517
						VAN	12.5	33.1354
						VAN	13	34.0491
						VAN	13.5	35.0957
						VAN	14	36.1756
						VAN	14.5	37.2679
						VAN	15	38.3935
						VAN	15.5	39.4111
						VAN	16	40.5283
						VAN	16.5	41.5999
						VAN	17	42.6008
						VAN	17.5	43.4689
						VAN	18	44.4906
						VAN	18.5	45.259
						VAN	19	46.0896
						VAN	19.5	46.9826
						VAN	20	47.7925
						VAN	20.5	48.6813
						VAN	21	49.4995
						VAN	21.5	50.2845
						VAN	22	50.9532
						VAN	22.5	51.7049
						VAN	23	52.2864
						VAN	23.5	52.7474
						VAN	24	53.2874
						VAN	24.5	53.8938
						VAN	25	54.5375
						VAN	25.5	55.0775
						VAN	26	55.6257
						VAN	26.5	56.1366
						VAN	27	56.6806
						VAN	27.5	57.0711
						VAN	28	57.4324
						VAN	28.5	57.7771
						VAN	29	58.1052
						VAN	29.5	58.587
						VAN	30	58.9899
						VAN	30.5	59.3014
						VAN	31	59.7167
						VAN	31.5	60.0449
						VAN	32	60.3439
						VAN	32.5	60.5889
						VAN	33	60.9046
						VAN	33.5	61.1746
						VAN	34	61.3282
						VAN	34.5	61.619
						VAN	35	61.9637
						VAN	35.5	62.1921
						VAN	36	62.4663
						VAN	36.5	62.7404
						VAN	37	63.0186
						VAN	37.5	63.2803
						VAN	38	63.5918
						VAN	38.5	63.7538
						VAN	39	63.9864
						VAN	39.5	64.1442
						VAN	40	64.2979
						VAN	40.5	64.5097
						VAN	41	64.7547
						VAN	41.5	64.9583
						VAN	42	65.1784
						VAN	42.5	65.2947
						VAN	43	65.4525
						VAN	43.5	65.5563
						VAN	44	65.6602
						VAN	44.5	65.8138
						VAN	45	65.9094
						VAN	45.5	65.9758
						VAN	46	66.0174
						VAN	46.5	66.1586
						VAN	47	66.2541
						VAN	47.5	66.4036
						VAN	48	66.4701
						VAN	48.5	66.5739
						VAN	49	66.6404
						VAN	49.5	66.7359
						VAN	50	66.8065
						VAN	50.5	66.8937
						VAN	51	66.9726
						VAN	51.5	67.0308
						VAN	52	67.1388
						VAN	52.5	67.2343
						VAN	53	67.3464
						VAN	53.5	67.3797
						VAN	54	67.5001
						VAN	54.5	67.4918
						VAN	55	67.5126
						VAN	55.5	67.5873
						VAN	56	67.6372
						VAN	56.5	67.7202
						VAN	57	67.7701
						VAN	57.5	67.8448
						VAN	58	67.8739
						VAN	58.5	67.9113
						VAN	59	67.9611
						VAN	59.5	68.0234
						VAN	60	68.0608
						VIS	0	77.5138
						VIS	0.5	77.6966
						VIS	1	77.7713
						VIS	1.5	77.9125
						VIS	2	78.0911
						VIS	2.5	78.1202
						VIS	3	77.9001
						VIS	3.5	77.6467
						VIS	4	77.086
						VIS	4.5	76.0809
						VIS	5	74.864
						VIS	5.5	73.1777
						VIS	6	71.4956
						VIS	6.5	69.6972
						VIS	7	68.0027
						VIS	7.5	66.5656
						VIS	8	65.2947
						VIS	8.5	64.2979
						VIS	9	63.4215
						VIS	9.5	62.6241
						VIS	10	62.0177
						VIS	10.5	61.3656
						VIS	11	60.6845
						VIS	11.5	60.2068
						VIS	12	59.8081
						VIS	12.5	59.4052
						VIS	13	58.9899
						VIS	13.5	58.7324
						VIS	14	58.5912
						VIS	14.5	58.4541
						VIS	15	58.2838
						VIS	15.5	58.2548
						VIS	16	58.3877
						VIS	16.5	58.4126
						VIS	17	58.4583
						VIS	17.5	58.4541
						VIS	18	58.3752
						VIS	18.5	58.2755
						VIS	19	58.2132
						VIS	19.5	58.1385
						VIS	20	57.9848
						VIS	20.5	57.6691
						VIS	21	57.5902
						VIS	21.5	57.3161
						VIS	22	57.0545
						VIS	22.5	56.7596
						VIS	23	56.5602
						VIS	23.5	56.4231
						VIS	24	56.041
						VIS	24.5	55.7295
						VIS	25	55.5136
						VIS	25.5	55.364
						VIS	26	55.0775
						VIS	26.5	54.9321
						VIS	27	54.687
						VIS	27.5	54.55
						VIS	28	54.388
						VIS	28.5	54.28
						VIS	29	54.1679
						VIS	29.5	54.1139
						VIS	30	54.035
						VIS	30.5	53.8065
						VIS	31	53.5573
						VIS	31.5	53.3123
						VIS	32	53.0382
						VIS	32.5	52.8388
						VIS	33	52.5771
						VIS	33.5	52.465
						VIS	34	52.2117
						VIS	34.5	52.0248
						VIS	35	51.7922
						VIS	35.5	51.6302
						VIS	36	51.3768
						VIS	36.5	51.1276
						VIS	37	51.0113
						VIS	37.5	50.8535
						VIS	38	50.596
						VIS	38.5	50.3676
						VIS	39	50.1599
						VIS	39.5	49.9772
						VIS	40	49.8069
						VIS	40.5	49.6283
						VIS	41	49.2669
						VIS	41.5	49.0676
						VIS	42	48.8682
						VIS	42.5	48.5526
						VIS	43	48.3117
						VIS	43.5	48.0459
						VIS	44	47.834
						VIS	44.5	47.6596
						VIS	45	47.5516
						VIS	45.5	47.3439
						VIS	46	47.1404
						VIS	46.5	46.9328
						VIS	47	46.7417
						VIS	47.5	46.5631
						VIS	48	46.4136
						VIS	48.5	46.2724
						VIS	49	46.0606
						VIS	49.5	45.7947
						VIS	50	45.7283
						VIS	50.5	45.6411
						VIS	51	45.5165
						VIS	51.5	45.3337
						VIS	52	45.2673
						VIS	52.5	45.205
						VIS	53	45.1261
						VIS	53.5	45.0513
						VIS	54	45.0388
						VIS	54.5	44.9682
						VIS	55	44.9807
						VIS	55.5	44.9142
						VIS	56	44.881
						VIS	56.5	44.8561
						VIS	57	44.773
						VIS	57.5	44.69
						VIS	58	44.6235
						VIS	58.5	44.5238
						VIS	59	44.4491
						VIS	59.5	44.4158
						VIS	60	44.3535

## Sheet: Figure6c
Figure 6c	Network	Month	Laterality_Index
	Highorder	0	-0.00875761
	Highorder	0.5	-0.0119067
	Highorder	1	-0.0111573
	Highorder	1.5	-0.0103951
	Highorder	2	-0.00417989
	Highorder	2.5	-0.0120703
	Highorder	3	-0.0113402
	Highorder	3.5	-0.00524982
	Highorder	4	-0.00498838
	Highorder	4.5	0.0157064
	Highorder	5	0.0246859
	Highorder	5.5	0.0114506
	Highorder	6	0.0148092
	Highorder	6.5	0.0192248
	Highorder	7	0.0179651
	Highorder	7.5	0.0186663
	Highorder	8	0.0207351
	Highorder	8.5	0.0201044
	Highorder	9	0.0159563
	Highorder	9.5	0.0265937
	Highorder	10	0.0346431
	Highorder	10.5	0.0437414
	Highorder	11	0.0536588
	Highorder	11.5	0.0622321
	Highorder	12	0.0652343
	Highorder	12.5	0.0819001
	Highorder	13	0.0920256
	Highorder	13.5	0.0991306
	Highorder	14	0.0974348
	Highorder	14.5	0.093825
	Highorder	15	0.0853571
	Highorder	15.5	0.0906172
	Highorder	16	0.0938327
	Highorder	16.5	0.0889161
	Highorder	17	0.0918086
	Highorder	17.5	0.0857804
	Highorder	18	0.0815456
	Highorder	18.5	0.0842418
	Highorder	19	0.0845863
	Highorder	19.5	0.0870709
	Highorder	20	0.095029
	Highorder	20.5	0.0903352
	Highorder	21	0.0905857
	Highorder	21.5	0.0972379
	Highorder	22	0.0863611
	Highorder	22.5	0.090246
	Highorder	23	0.0910709
	Highorder	23.5	0.0987776
	Highorder	24	0.103393
	Highorder	24.5	0.1046
	Highorder	25	0.109998
	Highorder	25.5	0.118199
	Highorder	26	0.124863
	Highorder	26.5	0.129215
	Highorder	27	0.141939
	Highorder	27.5	0.149784
	Highorder	28	0.148707
	Highorder	28.5	0.152645
	Highorder	29	0.166384
	Highorder	29.5	0.168247
	Highorder	30	0.16875
	Highorder	30.5	0.171143
	Highorder	31	0.167777
	Highorder	31.5	0.162381
	Highorder	32	0.160808
	Highorder	32.5	0.159876
	Highorder	33	0.158781
	Highorder	33.5	0.165048
	Highorder	34	0.159133
	Highorder	34.5	0.154574
	Highorder	35	0.154232
	Highorder	35.5	0.14735
	Highorder	36	0.138062
	Highorder	36.5	0.144944
	Highorder	37	0.140155
	Highorder	37.5	0.138857
	Highorder	38	0.139866
	Highorder	38.5	0.13566
	Highorder	39	0.127435
	Highorder	39.5	0.119674
	Highorder	40	0.114793
	Highorder	40.5	0.10882
	Highorder	41	0.105426
	Highorder	41.5	0.103924
	Highorder	42	0.0986154
	Highorder	42.5	0.0914096
	Highorder	43	0.0917226
	Highorder	43.5	0.0855363
	Highorder	44	0.0796296
	Highorder	44.5	0.0746958
	Highorder	45	0.0696457
	Highorder	45.5	0.0675906
	Highorder	46	0.0612652
	Highorder	46.5	0.0547206
	Highorder	47	0.0492086
	Highorder	47.5	0.0468734
	Highorder	48	0.0403375
	Highorder	48.5	0.0378901
	Highorder	49	0.0335451
	Highorder	49.5	0.0286417
	Highorder	50	0.0251968
	Highorder	50.5	0.0227091
	Highorder	51	0.0182165
	Highorder	51.5	0.0148871
	Highorder	52	0.0119337
	Highorder	52.5	0.0102532
	Highorder	53	0.0110431
	Highorder	53.5	0.00839405
	Highorder	54	0.0081078
	Highorder	54.5	0.00715279
	Highorder	55	0.00629697
	Highorder	55.5	0.00484841
	Highorder	56	0.0044312
	Highorder	56.5	0.00157718
	Highorder	57	0.001889
	Highorder	57.5	0.00180155
	Highorder	58	0.0012402
	Highorder	58.5	0.00283547
	Highorder	59	0.00294454
	Highorder	59.5	0.00255293
	Highorder	60	0.00116467
	Primary	0	-0.0593541
	Primary	0.5	-0.064834
	Primary	1	-0.0716273
	Primary	1.5	-0.0766717
	Primary	2	-0.0785563
	Primary	2.5	-0.0857565
	Primary	3	-0.0879518
	Primary	3.5	-0.0903509
	Primary	4	-0.0847016
	Primary	4.5	-0.0735486
	Primary	5	-0.0640253
	Primary	5.5	-0.0555219
	Primary	6	-0.0492437
	Primary	6.5	-0.0453055
	Primary	7	-0.039579
	Primary	7.5	-0.0359677
	Primary	8	-0.038251
	Primary	8.5	-0.0350949
	Primary	9	-0.0312806
	Primary	9.5	-0.0311814
	Primary	10	-0.0284557
	Primary	10.5	-0.0265316
	Primary	11	-0.0274481
	Primary	11.5	-0.0272702
	Primary	12	-0.0259197
	Primary	12.5	-0.0254922
	Primary	13	-0.0258433
	Primary	13.5	-0.0249809
	Primary	14	-0.0227209
	Primary	14.5	-0.0230916
	Primary	15	-0.0225726
	Primary	15.5	-0.0227696
	Primary	16	-0.0238717
	Primary	16.5	-0.0252718
	Primary	17	-0.0248978
	Primary	17.5	-0.0232401
	Primary	18	-0.0249723
	Primary	18.5	-0.0223996
	Primary	19	-0.0232753
	Primary	19.5	-0.0221143
	Primary	20	-0.0216086
	Primary	20.5	-0.0212361
	Primary	21	-0.0204289
	Primary	21.5	-0.0182646
	Primary	22	-0.0161611
	Primary	22.5	-0.0151213
	Primary	23	-0.0148404
	Primary	23.5	-0.0129869
	Primary	24	-0.0136456
	Primary	24.5	-0.0137397
	Primary	25	-0.0128088
	Primary	25.5	-0.0129226
	Primary	26	-0.0134584
	Primary	26.5	-0.0123634
	Primary	27	-0.0118781
	Primary	27.5	-0.011975
	Primary	28	-0.0116235
	Primary	28.5	-0.0111408
	Primary	29	-0.0127001
	Primary	29.5	-0.0117389
	Primary	30	-0.0111915
	Primary	30.5	-0.0117399
	Primary	31	-0.0101394
	Primary	31.5	-0.00861188
	Primary	32	-0.00732165
	Primary	32.5	-0.00700764
	Primary	33	-0.00767294
	Primary	33.5	-0.0083337
	Primary	34	-0.00984049
	Primary	34.5	-0.00942847
	Primary	35	-0.0100593
	Primary	35.5	-0.00892248
	Primary	36	-0.00827202
	Primary	36.5	-0.01062
	Primary	37	-0.0129458
	Primary	37.5	-0.0145443
	Primary	38	-0.014947
	Primary	38.5	-0.0152529
	Primary	39	-0.0154739
	Primary	39.5	-0.0156665
	Primary	40	-0.0183445
	Primary	40.5	-0.0205613
	Primary	41	-0.0213262
	Primary	41.5	-0.0244081
	Primary	42	-0.0244159
	Primary	42.5	-0.0264819
	Primary	43	-0.0272742
	Primary	43.5	-0.0272354
	Primary	44	-0.0283208
	Primary	44.5	-0.0298421
	Primary	45	-0.0304009
	Primary	45.5	-0.0312416
	Primary	46	-0.0328589
	Primary	46.5	-0.0336862
	Primary	47	-0.0353271
	Primary	47.5	-0.0385006
	Primary	48	-0.0389225
	Primary	48.5	-0.0397578
	Primary	49	-0.0391175
	Primary	49.5	-0.0381863
	Primary	50	-0.0380098
	Primary	50.5	-0.0370817
	Primary	51	-0.0384682
	Primary	51.5	-0.0387111
	Primary	52	-0.0390553
	Primary	52.5	-0.0399024
	Primary	53	-0.0413493
	Primary	53.5	-0.0424266
	Primary	54	-0.0427325
	Primary	54.5	-0.0438282
	Primary	55	-0.0439177
	Primary	55.5	-0.0430664
	Primary	56	-0.0439163
	Primary	56.5	-0.040471
	Primary	57	-0.0416193
	Primary	57.5	-0.043691
	Primary	58	-0.0451587
	Primary	58.5	-0.0479495
	Primary	59	-0.0491898
	Primary	59.5	-0.0488017
	Primary	60	-0.0492844

## Sheet: Figure7b
Figure 7b	Female	Primary and Higher-order Networks	Month	Network	Percent (%)	8 Large-scale Networks	Month	Network	Percent (%)		Male	Primary and Higher-order Networks	Month	Network	Percent (%)	8 Large-scale Networks	Month	Network	Percent (%)
			0	Highorder	29.5252		0	AUD	4.32001				0	Highorder	13.6609		0	AUD	20.4343
			0.5	Highorder	29.9144		0.5	AUD	4.38845				0.5	Highorder	13.2862		0.5	AUD	20.7059
			1	Highorder	30.206		1	AUD	4.31288				1	Highorder	12.6399		1	AUD	20.1318
			1.5	Highorder	29.5947		1.5	AUD	4.28628				1.5	Highorder	12.9216		1.5	AUD	20.4976
			2	Highorder	29.759		2	AUD	4.55735				2	Highorder	12.4263		2	AUD	20.467
			2.5	Highorder	30.1703		2.5	AUD	4.43482				2.5	Highorder	12.5111		2.5	AUD	20.469
			3	Highorder	31.7555		3	AUD	4.71627				3	Highorder	13.1081		3	AUD	19.6848
			3.5	Highorder	31.1438		3.5	AUD	4.44416				3.5	Highorder	13.9933		3.5	AUD	19.8033
			4	Highorder	32.2796		4	AUD	4.10823				4	Highorder	14.3954		4	AUD	19.6294
			4.5	Highorder	33.7758		4.5	AUD	4.01664				4.5	Highorder	15.6936		4.5	AUD	19.4352
			5	Highorder	34.8643		5	AUD	3.69862				5	Highorder	16.3068		5	AUD	18.7248
			5.5	Highorder	35.6427		5.5	AUD	3.19002				5.5	Highorder	17.2492		5.5	AUD	18.1272
			6	Highorder	36.9727		6	AUD	2.68583				6	Highorder	19.3134		6	AUD	17.511
			6.5	Highorder	37.1881		6.5	AUD	2.51134				6.5	Highorder	20.9662		6.5	AUD	16.8556
			7	Highorder	36.5536		7	AUD	1.93373				7	Highorder	22.6908		7	AUD	14.7491
			7.5	Highorder	38.367		7.5	AUD	1.60124				7.5	Highorder	24.6379		7.5	AUD	13.4716
			8	Highorder	38.8889		8	AUD	1.15484				8	Highorder	26.6773		8	AUD	12.2365
			8.5	Highorder	41.7323		8.5	AUD	0.888379				8.5	Highorder	29.1115		8.5	AUD	10.7542
			9	Highorder	41.7693		9	AUD	0.692554				9	Highorder	29.7776		9	AUD	8.70256
			9.5	Highorder	42.1529		9.5	AUD	0.48421				9.5	Highorder	31.2566		9.5	AUD	7.68652
			10	Highorder	42.2843		10	AUD	0.31485				10	Highorder	33.2438		10	AUD	6.63372
			10.5	Highorder	42.7894		10.5	AUD	0.257056				10.5	Highorder	33.8991		10.5	AUD	4.94952
			11	Highorder	43.017		11	AUD	0.171566				11	Highorder	35.2525		11	AUD	4.95854
			11.5	Highorder	43.3209		11.5	AUD	0.113966				11.5	Highorder	36.5928		11.5	AUD	4.14644
			12	Highorder	43.5534		12	AUD	0.0789396				12	Highorder	35.9184		12	AUD	3.07929
			12.5	Highorder	44.0917		12.5	AUD	0.0702478				12.5	Highorder	37.1468		12.5	AUD	2.92537
			13	Highorder	44.6174		13	AUD	0.0465724				13	Highorder	37.9313		13	AUD	2.46302
			13.5	Highorder	45.0572		13.5	AUD	0.0299672				13.5	Highorder	39.9093		13.5	AUD	1.99898
			14	Highorder	44.8869		14	AUD	0.00719991				14	Highorder	40.3187		14	AUD	1.98478
			14.5	Highorder	45.2997		14.5	AUD	0.00726478				14.5	Highorder	39.8383		14.5	AUD	1.53935
			15	Highorder	45.7351		15	AUD	0.00369725				15	Highorder	41.3463		15	AUD	1.35306
			15.5	Highorder	46.1411		15.5	AUD	0.000843233				15.5	Highorder	42.5901		15.5	AUD	1.23612
			16	Highorder	46.4673		16	AUD	0.00155674				16	Highorder	41.9219		16	AUD	1.16937
			16.5	Highorder	46.8568		16.5	AUD	0.00142701				16.5	Highorder	43.3663		16.5	AUD	1.09238
			17	Highorder	47.3881		17	AUD	0.00129728				17	Highorder	43.1126		17	AUD	1.08239
			17.5	Highorder	47.7105		17.5	AUD	0.00168647				17.5	Highorder	41.5096		17.5	AUD	0.832531
			18	Highorder	48.1756		18	AUD	0.00201079				18	Highorder	42.9561		18	AUD	0.787969
			18.5	Highorder	47.8449		18.5	AUD	0.00168647				18.5	Highorder	42.853		18.5	AUD	0.751969
			19	Highorder	48.117		19	AUD	0.00246484				19	Highorder	42.8937		19	AUD	0.663235
			19.5	Highorder	48.5008		19.5	AUD	0.0032432				19.5	Highorder	44.0714		19.5	AUD	0.713116
			20	Highorder	48.951		20	AUD	0.00707019				20	Highorder	44.3425		20	AUD	0.648771
			20.5	Highorder	49.4456		20.5	AUD	0.0107026				20.5	Highorder	44.6057		20.5	AUD	0.659473
			21	Highorder	49.7969		21	AUD	0.0179674				21	Highorder	45.6811		21	AUD	0.64676
			21.5	Highorder	50.314		21.5	AUD	0.0277618				21.5	Highorder	45.864		21.5	AUD	0.659408
			22	Highorder	50.6046		22	AUD	0.0529291				22	Highorder	46.2894		22	AUD	0.621917
			22.5	Highorder	51.0528		22.5	AUD	0.0655127				22.5	Highorder	47.0865		22.5	AUD	0.698392
			23	Highorder	51.0694		23	AUD	0.0939881				23	Highorder	47.4552		23	AUD	0.733353
			23.5	Highorder	51.3476		23.5	AUD	0.135501				23.5	Highorder	47.9282		23.5	AUD	0.688986
			24	Highorder	51.6676		24	AUD	0.199587				24	Highorder	48.2466		24	AUD	0.707992
			24.5	Highorder	51.8125		24.5	AUD	0.270094				24.5	Highorder	51.015		24.5	AUD	1.00429
			25	Highorder	52.1262		25	AUD	0.307715				25	Highorder	51.5173		25	AUD	1.07668
			25.5	Highorder	52.6084		25.5	AUD	0.383412				25.5	Highorder	51.892		25.5	AUD	1.16814
			26	Highorder	53.4064		26	AUD	0.434525				26	Highorder	52.1832		26	AUD	1.04327
			26.5	Highorder	53.8033		26.5	AUD	0.468967				26.5	Highorder	53.3044		26.5	AUD	1.11612
			27	Highorder	53.9948		27	AUD	0.500816				27	Highorder	53.4073		27	AUD	1.1156
			27.5	Highorder	53.96		27.5	AUD	0.584944				27.5	Highorder	54.0493		27.5	AUD	0.99028
			28	Highorder	54.4435		28	AUD	0.654479				28	Highorder	54.2703		28	AUD	0.972832
			28.5	Highorder	54.613		28.5	AUD	0.701311				28.5	Highorder	54.7137		28.5	AUD	1.00124
			29	Highorder	54.8589		29	AUD	0.741397				29	Highorder	54.9926		29	AUD	0.973805
			29.5	Highorder	55.3164		29.5	AUD	0.741526				29.5	Highorder	55.1279		29.5	AUD	0.85452
			30	Highorder	55.0231		30	AUD	0.864638				30	Highorder	55.4895		30	AUD	0.930994
			30.5	Highorder	55.4547		30.5	AUD	0.872941				30.5	Highorder	56.0219		30.5	AUD	0.927167
			31	Highorder	56.2374		31	AUD	0.927038				31	Highorder	56.3572		31	AUD	0.923989
			31.5	Highorder	56.4192		31.5	AUD	0.948248				31.5	Highorder	56.7305		31.5	AUD	0.828769
			32	Highorder	56.5584		32	AUD	1.07136				32	Highorder	57.0034		32	AUD	0.839925
			32.5	Highorder	56.75		32.5	AUD	1.058				32.5	Highorder	57.3984		32.5	AUD	0.852833
			33	Highorder	56.6633		33	AUD	1.05229				33	Highorder	56.7336		33	AUD	0.75184
			33.5	Highorder	56.8196		33.5	AUD	1.19797				33.5	Highorder	57.6559		33.5	AUD	0.656684
			34	Highorder	57.3882		34	AUD	1.17501				34	Highorder	58.142		34	AUD	0.639041
			34.5	Highorder	57.6015		34.5	AUD	1.35611				34.5	Highorder	58.5165		34.5	AUD	0.614133
			35	Highorder	57.6795		35	AUD	1.35294				35	Highorder	58.9151		35	AUD	0.618349
			35.5	Highorder	57.8076		35.5	AUD	1.33905				35.5	Highorder	59.2558		35.5	AUD	0.609204
			36	Highorder	57.7724		36	AUD	1.45977				36	Highorder	59.7047		36	AUD	0.55355
			36.5	Highorder	58.439		36.5	AUD	1.41229				36.5	Highorder	60.7372		36.5	AUD	0.52008
			37	Highorder	58.4529		37	AUD	1.5127				37	Highorder	61.0423		37	AUD	0.550242
			37.5	Highorder	59.3133		37.5	AUD	1.50031				37.5	Highorder	61.0717		37.5	AUD	0.530394
			38	Highorder	59.9189		38	AUD	1.58924				38	Highorder	61.8885		38	AUD	0.431152
			38.5	Highorder	60.3346		38.5	AUD	1.50764				38.5	Highorder	61.8451		38.5	AUD	0.426481
			39	Highorder	60.1737		39	AUD	1.64242				39	Highorder	62.0032		39	AUD	0.429595
			39.5	Highorder	60.2996		39.5	AUD	1.56802				39.5	Highorder	62.4109		39.5	AUD	0.376731
			40	Highorder	60.4748		40	AUD	1.64949				40	Highorder	63.055		40	AUD	0.361488
			40.5	Highorder	60.4413		40.5	AUD	1.72195				40.5	Highorder	63.4694		40.5	AUD	0.359152
			41	Highorder	60.8315		41	AUD	1.62757				41	Highorder	63.6875		41	AUD	0.358374
			41.5	Highorder	61.1278		41.5	AUD	1.74938				41.5	Highorder	63.7914		41.5	AUD	0.247586
			42	Highorder	61.4347		42	AUD	1.65572				42	Highorder	64.3428		42	AUD	0.241619
			42.5	Highorder	61.3644		42.5	AUD	1.76703				42.5	Highorder	64.8542		42.5	AUD	0.215219
			43	Highorder	61.5815		43	AUD	1.83604				43	Highorder	65.2783		43	AUD	0.196798
			43.5	Highorder	61.7497		43.5	AUD	1.77222				43.5	Highorder	65.4179		43.5	AUD	0.169295
			44	Highorder	62.3581		44	AUD	1.89942				44	Highorder	65.8174		44	AUD	0.2027
			44.5	Highorder	62.398		44.5	AUD	2.02726				44.5	Highorder	66.2831		44.5	AUD	0.185122
			45	Highorder	62.7432		45	AUD	1.92186				45	Highorder	66.5671		45	AUD	0.149966
			45.5	Highorder	63.1306		45.5	AUD	2.06047				45.5	Highorder	66.8412		45.5	AUD	0.136798
			46	Highorder	63.4713		46	AUD	2.00475				46	Highorder	67.1024		46	AUD	0.115393
			46.5	Highorder	63.3613		46.5	AUD	2.17671				46.5	Highorder	67.1557		46.5	AUD	0.113642
			47	Highorder	63.7824		47	AUD	2.11995				47	Highorder	67.6581		47	AUD	0.13589
			47.5	Highorder	63.8996		47.5	AUD	2.25318				47.5	Highorder	67.7212		47.5	AUD	0.125642
			48	Highorder	64.1628		48	AUD	2.21881				48	Highorder	68.0164		48	AUD	0.123761
			48.5	Highorder	64.2887		48.5	AUD	2.29593				48.5	Highorder	68.434		48.5	AUD	0.10975
			49	Highorder	64.6687		49	AUD	2.50395				49	Highorder	68.4576		49	AUD	0.121166
			49.5	Highorder	65.3558		49.5	AUD	2.45913				49.5	Highorder	68.8086		49.5	AUD	0.119415
			50	Highorder	65.1369		50	AUD	2.54371				50	Highorder	68.8075		50	AUD	0.11455
			50.5	Highorder	65.3327		50.5	AUD	2.6342				50.5	Highorder	69.1503		50.5	AUD	0.116691
			51	Highorder	65.551		51	AUD	2.61091				51	Highorder	69.5835		51	AUD	0.124604
			51.5	Highorder	65.7538		51.5	AUD	2.69192				51.5	Highorder	69.7009		51.5	AUD	0.115653
			52	Highorder	65.6796		52	AUD	2.79052				52	Highorder	69.9751		52	AUD	0.113447
			52.5	Highorder	65.6659		52.5	AUD	2.8081				52.5	Highorder	70.0916		52.5	AUD	0.116496
			53	Highorder	65.934		53	AUD	2.8921				53	Highorder	70.1395		53	AUD	0.110464
			53.5	Highorder	65.9709		53.5	AUD	2.97739				53.5	Highorder	70.7633		53.5	AUD	0.098334
			54	Highorder	66.1607		54	AUD	3.00418				54	Highorder	71.0202		54	AUD	0.105145
			54.5	Highorder	66.2181		54.5	AUD	3.05919				54.5	Highorder	71.0459		54.5	AUD	0.102485
			55	Highorder	66.3315		55	AUD	3.17944				55	Highorder	71.4346		55	AUD	0.112345
			55.5	Highorder	66.4223		55.5	AUD	3.27531				55.5	Highorder	71.6448		55.5	AUD	0.104885
			56	Highorder	66.7184		56	AUD	3.28971				56	Highorder	71.7923		56	AUD	0.111955
			56.5	Highorder	66.6564		56.5	AUD	3.3824				56.5	Highorder	72.0095		56.5	AUD	0.0998258
			57	Highorder	66.6753		57	AUD	3.45661				57	Highorder	72.0337		57	AUD	0.110788
			57.5	Highorder	67.0223		57.5	AUD	3.55202				57.5	Highorder	72.3957		57.5	AUD	0.102745
			58	Highorder	67.1926		58	AUD	3.6573				58	Highorder	72.3608		58	AUD	0.106442
			58.5	Highorder	67.44		58.5	AUD	3.63674				58.5	Highorder	72.5882		58.5	AUD	0.107869
			59	Highorder	67.4753		59	AUD	3.72774				59	Highorder	72.803		59	AUD	0.101512
			59.5	Highorder	67.3259		59.5	AUD	3.81751				59.5	Highorder	72.668		59.5	AUD	0.108582
			60	Highorder	67.6167		60	AUD	3.89561				60	Highorder	72.8043		60	AUD	0.114745
			0	Primary	70.4748		0	DAN	1.2941				0	Primary	86.3391		0	DAN	0.942216
			0.5	Primary	70.0856		0.5	DAN	1.19707				0.5	Primary	86.7138		0.5	DAN	0.76131
			1	Primary	69.794		1	DAN	1.25298				1	Primary	87.3601		1	DAN	0.634371
			1.5	Primary	70.4053		1.5	DAN	1.30299				1.5	Primary	87.0784		1.5	DAN	0.53221
			2	Primary	70.241		2	DAN	1.30662				2	Primary	87.5737		2	DAN	0.495367
			2.5	Primary	69.8297		2.5	DAN	1.48986				2.5	Primary	87.4889		2.5	DAN	0.461378
			3	Primary	68.2445		3	DAN	1.60046				3	Primary	86.8919		3	DAN	0.544145
			3.5	Primary	68.8562		3.5	DAN	1.64781				3.5	Primary	86.0067		3.5	DAN	0.581766
			4	Primary	67.7204		4	DAN	1.7104				4	Primary	85.6046		4	DAN	0.676597
			4.5	Primary	66.2242		4.5	DAN	1.78007				4.5	Primary	84.3064		4.5	DAN	0.708251
			5	Primary	65.1357		5	DAN	1.64379				5	Primary	83.6932		5	DAN	0.729916
			5.5	Primary	64.3573		5.5	DAN	1.70385				5.5	Primary	82.7508		5.5	DAN	0.734651
			6	Primary	63.0273		6	DAN	1.51918				6	Primary	80.6866		6	DAN	0.893114
			6.5	Primary	62.8119		6.5	DAN	1.53378				6.5	Primary	79.0338		6.5	DAN	0.910043
			7	Primary	63.4464		7	DAN	1.31947				7	Primary	77.3092		7	DAN	0.83292
			7.5	Primary	61.633		7.5	DAN	1.485				7.5	Primary	75.3621		7.5	DAN	0.878714
			8	Primary	61.1111		8	DAN	1.41293				8	Primary	73.3227		8	DAN	1.11949
			8.5	Primary	58.2677		8.5	DAN	1.48377				8.5	Primary	70.8885		8.5	DAN	1.11404
			9	Primary	58.2307		9	DAN	1.35527				9	Primary	70.2224		9	DAN	0.983923
			9.5	Primary	57.8471		9.5	DAN	1.26245				9.5	Primary	68.7434		9.5	DAN	0.945654
			10	Primary	57.7157		10	DAN	1.101				10	Primary	66.7562		10	DAN	1.0482
			10.5	Primary	57.2106		10.5	DAN	0.950908				10.5	Primary	66.1009		10.5	DAN	0.943124
			11	Primary	56.983		11	DAN	0.921848				11	Primary	64.7475		11	DAN	1.00578
			11.5	Primary	56.6791		11.5	DAN	0.878908				11.5	Primary	63.4072		11.5	DAN	1.04684
			12	Primary	56.4466		12	DAN	1.01467				12	Primary	64.0816		12	DAN	1.0076
			12.5	Primary	55.9083		12.5	DAN	0.999815				12.5	Primary	62.8532		12.5	DAN	1.07454
			13	Primary	55.3826		13	DAN	0.999166				13	Primary	62.0687		13	DAN	1.07506
			13.5	Primary	54.9428		13.5	DAN	1.2596				13.5	Primary	60.0907		13.5	DAN	1.08706
			14	Primary	55.1131		14	DAN	1.22042				14	Primary	59.6813		14	DAN	1.27237
			14.5	Primary	54.7003		14.5	DAN	1.27322				14.5	Primary	60.1617		14.5	DAN	1.28768
			15	Primary	54.2649		15	DAN	1.26251				15	Primary	58.6537		15	DAN	1.26388
			15.5	Primary	53.8589		15.5	DAN	1.58242				15.5	Primary	57.4099		15.5	DAN	1.34184
			16	Primary	53.5327		16	DAN	1.73284				16	Primary	58.0781		16	DAN	1.67992
			16.5	Primary	53.1432		16.5	DAN	1.96921				16.5	Primary	56.6337		16.5	DAN	1.65721
			17	Primary	52.6119		17	DAN	2.11392				17	Primary	56.8874		17	DAN	1.71099
			17.5	Primary	52.2895		17.5	DAN	2.38032				17.5	Primary	58.4904		17.5	DAN	1.59579
			18	Primary	51.8244		18	DAN	2.81465				18	Primary	57.0439		18	DAN	1.55135
			18.5	Primary	52.1551		18.5	DAN	2.64555				18.5	Primary	57.147		18.5	DAN	2.25909
			19	Primary	51.883		19	DAN	3.1533				19	Primary	57.1063		19	DAN	2.38687
			19.5	Primary	51.4992		19.5	DAN	3.44286				19.5	Primary	55.9286		19.5	DAN	2.38025
			20	Primary	51.049		20	DAN	3.95846				20	Primary	55.6575		20	DAN	2.33874
			20.5	Primary	50.5544		20.5	DAN	4.22343				20.5	Primary	55.3943		20.5	DAN	3.40608
			21	Primary	50.2031		21	DAN	4.90827				21	Primary	54.3189		21	DAN	3.37494
			21.5	Primary	49.686		21.5	DAN	5.02671				21.5	Primary	54.136		21.5	DAN	3.43572
			22	Primary	49.3954		22	DAN	5.51948				22	Primary	53.7106		22	DAN	3.78904
			22.5	Primary	48.9472		22.5	DAN	5.81163				22.5	Primary	52.9135		22.5	DAN	4.48431
			23	Primary	48.9306		23	DAN	6.54758				23	Primary	52.5448		23	DAN	4.80636
			23.5	Primary	48.6524		23.5	DAN	6.87747				23.5	Primary	52.0718		23.5	DAN	5.04837
			24	Primary	48.3324		24	DAN	7.41967				24	Primary	51.7534		24	DAN	5.13633
			24.5	Primary	48.1875		24.5	DAN	7.47325				24.5	Primary	48.985		24.5	DAN	6.44671
			25	Primary	47.8738		25	DAN	8.19746				25	Primary	48.4827		25	DAN	6.6631
			25.5	Primary	47.3916		25.5	DAN	8.50206				25.5	Primary	48.108		25.5	DAN	6.96348
			26	Primary	46.5936		26	DAN	8.92173				26	Primary	47.8168		26	DAN	7.01246
			26.5	Primary	46.1967		26.5	DAN	9.43033				26.5	Primary	46.6956		26.5	DAN	8.25584
			27	Primary	46.0052		27	DAN	9.6318				27	Primary	46.5927		27	DAN	8.43811
			27.5	Primary	46.04		27.5	DAN	9.72436				27.5	Primary	45.9507		27.5	DAN	8.66403
			28	Primary	45.5565		28	DAN	10.164				28	Primary	45.7297		28	DAN	8.45653
			28.5	Primary	45.387		28.5	DAN	10.5337				28.5	Primary	45.2863		28.5	DAN	8.77611
			29	Primary	45.1411		29	DAN	11.1596				29	Primary	45.0074		29	DAN	9.74414
			29.5	Primary	44.6836		29.5	DAN	11.19				29.5	Primary	44.8721		29.5	DAN	9.75686
			30	Primary	44.9769		30	DAN	11.5706				30	Primary	44.5105		30	DAN	10.1602
			30.5	Primary	44.5453		30.5	DAN	11.3923				30.5	Primary	43.9781		30.5	DAN	9.87958
			31	Primary	43.7626		31	DAN	12.0453				31	Primary	43.6428		31	DAN	10.5496
			31.5	Primary	43.5808		31.5	DAN	11.958				31.5	Primary	43.2695		31.5	DAN	10.4166
			32	Primary	43.4416		32	DAN	12.5673				32	Primary	42.9966		32	DAN	11.4567
			32.5	Primary	43.25		32.5	DAN	12.3253				32.5	Primary	42.6016		32.5	DAN	11.212
			33	Primary	43.3367		33	DAN	12.9547				33	Primary	43.2664		33	DAN	11.4156
			33.5	Primary	43.1804		33.5	DAN	12.6159				33.5	Primary	42.3441		33.5	DAN	12.1959
			34	Primary	42.6118		34	DAN	13.0225				34	Primary	41.858		34	DAN	11.9873
			34.5	Primary	42.3985		34.5	DAN	13.5543				34.5	Primary	41.4835		34.5	DAN	12.245
			35	Primary	42.3205		35	DAN	13.233				35	Primary	41.0849		35	DAN	11.907
			35.5	Primary	42.1924		35.5	DAN	13.5781				35.5	Primary	40.7442		35.5	DAN	12.8263
			36	Primary	42.2276		36	DAN	13.6824				36	Primary	40.2953		36	DAN	12.978
			36.5	Primary	41.561		36.5	DAN	13.7572				36.5	Primary	39.2628		36.5	DAN	13.6323
			37	Primary	41.5471		37	DAN	14.2315				37	Primary	38.9577		37	DAN	13.0566
			37.5	Primary	40.6867		37.5	DAN	13.9977				37.5	Primary	38.9283		37.5	DAN	13.5923
			38	Primary	40.0811		38	DAN	14.5083				38	Primary	38.1115		38	DAN	14.3284
			38.5	Primary	39.6654		38.5	DAN	15.2012				38.5	Primary	38.1549		38.5	DAN	14.1674
			39	Primary	39.8263		39	DAN	14.3537				39	Primary	37.9968		39	DAN	12.9924
			39.5	Primary	39.7004		39.5	DAN	14.8953				39.5	Primary	37.5891		39.5	DAN	13.7159
			40	Primary	39.5252		40	DAN	14.9787				40	Primary	36.945		40	DAN	13.8064
			40.5	Primary	39.5587		40.5	DAN	15.1099				40.5	Primary	36.5306		40.5	DAN	14.5061
			41	Primary	39.1685		41	DAN	14.8345				41	Primary	36.3125		41	DAN	14.0128
			41.5	Primary	38.8722		41.5	DAN	14.8789				41.5	Primary	36.2086		41.5	DAN	13.7468
			42	Primary	38.5653		42	DAN	15.4566				42	Primary	35.6572		42	DAN	14.3943
			42.5	Primary	38.6356		42.5	DAN	15.1745				42.5	Primary	35.1458		42.5	DAN	14.3888
			43	Primary	38.4185		43	DAN	15.0317				43	Primary	34.7217		43	DAN	15.1534
			43.5	Primary	38.2503		43.5	DAN	15.4808				43.5	Primary	34.5821		43.5	DAN	14.8101
			44	Primary	37.6419		44	DAN	15.5638				44	Primary	34.1826		44	DAN	14.6785
			44.5	Primary	37.602		44.5	DAN	15.5577				44.5	Primary	33.7169		44.5	DAN	14.5901
			45	Primary	37.2568		45	DAN	16.0039				45	Primary	33.4329		45	DAN	15.2922
			45.5	Primary	36.8694		45.5	DAN	16.7185				45.5	Primary	33.1588		45.5	DAN	15.3385
			46	Primary	36.5287		46	DAN	16.2796				46	Primary	32.8976		46	DAN	15.1077
			46.5	Primary	36.6387		46.5	DAN	16.6703				46.5	Primary	32.8443		46.5	DAN	15.8057
			47	Primary	36.2176		47	DAN	17.2236				47	Primary	32.3419		47	DAN	15.5639
			47.5	Primary	36.1004		47.5	DAN	17.4065				47.5	Primary	32.2788		47.5	DAN	15.0663
			48	Primary	35.8372		48	DAN	17.8133				48	Primary	31.9836		48	DAN	15.7419
			48.5	Primary	35.7113		48.5	DAN	17.6622				48.5	Primary	31.566		48.5	DAN	16.1848
			49	Primary	35.3313		49	DAN	17.7483				49	Primary	31.5424		49	DAN	16.0651
			49.5	Primary	34.6442		49.5	DAN	18.4779				49.5	Primary	31.1914		49.5	DAN	16.0046
			50	Primary	34.8631		50	DAN	18.0594				50	Primary	31.1925		50	DAN	16.6143
			50.5	Primary	34.6673		50.5	DAN	18.4713				50.5	Primary	30.8497		50.5	DAN	16.3962
			51	Primary	34.449		51	DAN	18.4837				51	Primary	30.4165		51	DAN	16.3216
			51.5	Primary	34.2462		51.5	DAN	18.9543				51.5	Primary	30.2991		51.5	DAN	16.5839
			52	Primary	34.3204		52	DAN	18.7106				52	Primary	30.0249		52	DAN	16.7531
			52.5	Primary	34.3341		52.5	DAN	18.8474				52.5	Primary	29.9084		52.5	DAN	16.7417
			53	Primary	34.066		53	DAN	19.2247				53	Primary	29.8605		53	DAN	16.9784
			53.5	Primary	34.0291		53.5	DAN	19.1147				53.5	Primary	29.2367		53.5	DAN	17.3967
			54	Primary	33.8393		54	DAN	19.4368				54	Primary	28.9798		54	DAN	17.7557
			54.5	Primary	33.7819		54.5	DAN	19.6895				54.5	Primary	28.9541		54.5	DAN	17.2182
			55	Primary	33.6685		55	DAN	19.6155				55	Primary	28.5654		55	DAN	17.3506
			55.5	Primary	33.5777		55.5	DAN	19.6432				55.5	Primary	28.3552		55.5	DAN	17.5973
			56	Primary	33.2816		56	DAN	20.0486				56	Primary	28.2077		56	DAN	17.5753
			56.5	Primary	33.3436		56.5	DAN	19.5928				56.5	Primary	27.9905		56.5	DAN	18.1724
			57	Primary	33.3247		57	DAN	19.9804				57	Primary	27.9663		57	DAN	17.9242
			57.5	Primary	32.9777		57.5	DAN	20.3666				57.5	Primary	27.6043		57.5	DAN	18.1287
			58	Primary	32.8074		58	DAN	20.6711				58	Primary	27.6392		58	DAN	18.2821
			58.5	Primary	32.56		58.5	DAN	20.5496				58.5	Primary	27.4118		58.5	DAN	18.3691
			59	Primary	32.5247		59	DAN	20.5853				59	Primary	27.197		59	DAN	18.6871
			59.5	Primary	32.6741		59.5	DAN	20.6196				59.5	Primary	27.332		59.5	DAN	18.6888
			60	Primary	32.3833		60	DAN	20.7608				60	Primary	27.1957		60	DAN	18.3502
							0	DMN	3.28991								0	DMN	9.48131
							0.5	DMN	3.63057								0.5	DMN	9.33751
							1	DMN	3.99329								1	DMN	8.83845
							1.5	DMN	4.10512								1.5	DMN	8.96571
							2	DMN	4.5628								2	DMN	8.5223
							2.5	DMN	5.08418								2.5	DMN	8.3135
							3	DMN	5.87169								3	DMN	8.40412
							3.5	DMN	5.95615								3.5	DMN	8.76937
							4	DMN	6.75054								4	DMN	8.6722
							4.5	DMN	7.49569								4.5	DMN	8.84824
							5	DMN	8.12021								5	DMN	8.66545
							5.5	DMN	8.73369								5.5	DMN	8.6375
							6	DMN	9.04063								6	DMN	9.25721
							6.5	DMN	8.9659								6.5	DMN	9.40601
							7	DMN	8.62245								7	DMN	9.62447
							7.5	DMN	8.80329								7.5	DMN	9.54851
							8	DMN	8.57886								8	DMN	10.1288
							8.5	DMN	8.89086								8.5	DMN	10.2903
							9	DMN	8.81886								9	DMN	10.0056
							9.5	DMN	8.56148								9.5	DMN	9.95677
							10	DMN	8.52762								10	DMN	10.0133
							10.5	DMN	8.51283								10.5	DMN	9.87951
							11	DMN	8.37162								11	DMN	9.61396
							11.5	DMN	8.23476								11.5	DMN	10.1023
							12	DMN	8.27063								12	DMN	9.53677
							12.5	DMN	8.32167								12.5	DMN	9.26551
							13	DMN	8.31078								13	DMN	9.34821
							13.5	DMN	8.35618								13.5	DMN	9.0429
							14	DMN	8.21569								14	DMN	8.94366
							14.5	DMN	8.58191								14.5	DMN	8.23534
							15	DMN	8.64372								15	DMN	8.33478
							15.5	DMN	8.71618								15.5	DMN	8.50342
							16	DMN	8.92614								16	DMN	8.58561
							16.5	DMN	9.27381								16.5	DMN	8.28807
							17	DMN	9.50123								17	DMN	8.25447
							17.5	DMN	9.96669								17.5	DMN	8.08836
							18	DMN	10.4024								18	DMN	7.80004
							18.5	DMN	10.4515								18.5	DMN	8.17677
							19	DMN	10.5533								19	DMN	7.9943
							19.5	DMN	10.712								19.5	DMN	8.38835
							20	DMN	11.259								20	DMN	8.18546
							20.5	DMN	11.502								20.5	DMN	8.39984
							21	DMN	12.0416								21	DMN	8.40133
							21.5	DMN	12.2043								21.5	DMN	8.65748
							22	DMN	12.8449								22	DMN	8.83637
							22.5	DMN	13.0454								22.5	DMN	8.82664
							23	DMN	12.7442								23	DMN	9.35937
							23.5	DMN	12.8707								23.5	DMN	9.17704
							24	DMN	13.2956								24	DMN	9.37383
							24.5	DMN	13.3107								24.5	DMN	9.54268
							25	DMN	13.8148								25	DMN	9.66721
							25.5	DMN	13.9708								25.5	DMN	9.68414
							26	DMN	14.6435								26	DMN	9.74135
							26.5	DMN	14.5214								26.5	DMN	9.62226
							27	DMN	14.4316								27	DMN	9.89022
							27.5	DMN	15.0729								27.5	DMN	9.75186
							28	DMN	14.7793								28	DMN	9.76484
							28.5	DMN	14.7021								28.5	DMN	9.97616
							29	DMN	14.4277								29	DMN	9.95151
							29.5	DMN	14.8306								29.5	DMN	9.68077
							30	DMN	14.5235								30	DMN	10.29
							30.5	DMN	14.8207								30.5	DMN	10.4111
							31	DMN	15.0891								31	DMN	10.7257
							31.5	DMN	15.0731								31.5	DMN	10.6882
							32	DMN	15.1953								32	DMN	10.8604
							32.5	DMN	14.9508								32.5	DMN	10.672
							33	DMN	14.901								33	DMN	10.9855
							33.5	DMN	15.1226								33.5	DMN	10.7887
							34	DMN	14.6819								34	DMN	11.0712
							34.5	DMN	14.7196								34.5	DMN	11.2469
							35	DMN	14.5233								35	DMN	11.3619
							35.5	DMN	14.7163								35.5	DMN	11.5147
							36	DMN	14.8209								36	DMN	11.4018
							36.5	DMN	14.3996								36.5	DMN	11.8644
							37	DMN	14.6228								37	DMN	11.9521
							37.5	DMN	14.6432								37.5	DMN	12.1288
							38	DMN	14.9859								38	DMN	11.9423
							38.5	DMN	14.4315								38.5	DMN	12.0243
							39	DMN	14.3873								39	DMN	12.8239
							39.5	DMN	14.215								39.5	DMN	12.7959
							40	DMN	14.3195								40	DMN	13.6892
							40.5	DMN	14.7192								40.5	DMN	13.2353
							41	DMN	14.426								41	DMN	13.7995
							41.5	DMN	14.5345								41.5	DMN	13.9813
							42	DMN	14.6181								42	DMN	13.5118
							42.5	DMN	14.4485								42.5	DMN	14.1984
							43	DMN	14.8973								43	DMN	13.8335
							43.5	DMN	14.5459								43.5	DMN	14.3582
							44	DMN	14.7886								44	DMN	14.3085
							44.5	DMN	14.7593								44.5	DMN	14.6593
							45	DMN	14.7804								45	DMN	14.6022
							45.5	DMN	15.0184								45.5	DMN	14.6317
							46	DMN	15.2774								46	DMN	14.6728
							46.5	DMN	15.0166								46.5	DMN	15.0111
							47	DMN	14.921								47	DMN	15.3267
							47.5	DMN	15.2286								47.5	DMN	15.0563
							48	DMN	15.2783								48	DMN	15.7452
							48.5	DMN	15.2409								48.5	DMN	15.1383
							49	DMN	15.5067								49	DMN	15.54
							49.5	DMN	16.0351								49.5	DMN	16.0402
							50	DMN	15.8636								50	DMN	15.5399
							50.5	DMN	15.9492								50.5	DMN	16.1309
							51	DMN	16.0176								51	DMN	16.591
							51.5	DMN	15.9331								51.5	DMN	16.5922
							52	DMN	16.345								52	DMN	16.8293
							52.5	DMN	16.1757								52.5	DMN	17.1225
							53	DMN	16.2318								53	DMN	16.9741
							53.5	DMN	16.3917								53.5	DMN	17.2788
							54	DMN	16.5115								54	DMN	17.1796
							54.5	DMN	16.5942								54.5	DMN	17.3912
							55	DMN	16.6874								55	DMN	17.9243
							55.5	DMN	16.8379								55.5	DMN	18.1787
							56	DMN	16.8283								56	DMN	18.3573
							56.5	DMN	17.2844								56.5	DMN	18.0581
							57	DMN	17.0603								57	DMN	18.3655
							57.5	DMN	17.1456								57.5	DMN	18.4091
							58	DMN	17.1567								58	DMN	18.6916
							58.5	DMN	17.5979								58.5	DMN	18.8924
							59	DMN	17.582								59	DMN	18.871
							59.5	DMN	17.6415								59.5	DMN	18.7514
							60	DMN	17.6991								60	DMN	19.149
							0	ECN	24.6861								0	ECN	3.10277
							0.5	ECN	24.8198								0.5	ECN	3.09804
							1	ECN	24.6929								1	ECN	3.06833
							1.5	ECN	23.8961								1.5	ECN	3.31345
							2	ECN	23.5477								2	ECN	3.28783
							2.5	ECN	23.2167								2.5	ECN	3.60437
							3	ECN	23.8045								3	ECN	3.91507
							3.5	ECN	23.0057								3.5	ECN	4.34726
							4	ECN	23.2756								4	ECN	4.70926
							4.5	ECN	23.9187								4.5	ECN	5.72932
							5	ECN	24.4414								5	ECN	6.39372
							5.5	ECN	24.4085								5.5	ECN	7.25479
							6	ECN	25.0805								6	ECN	8.38466
							6.5	ECN	24.9491								6.5	ECN	9.66151
							7	ECN	24.9911								7	ECN	11.0955
							7.5	ECN	25.6316								7.5	ECN	12.8663
							8	ECN	26.0498								8	ECN	13.7447
							8.5	ECN	27.8403								8.5	ECN	15.7551
							9	ECN	27.7616								9	ECN	16.6943
							9.5	ECN	28.0809								9.5	ECN	17.9195
							10	ECN	28.0478								10	ECN	19.4311
							10.5	ECN	28.4049								10.5	ECN	20.308
							11	ECN	28.4236								11	ECN	21.5065
							11.5	ECN	28.5842								11.5	ECN	22.2232
							12	ECN	28.4137								12	ECN	22.2156
							12.5	ECN	28.7107								12.5	ECN	23.3509
							13	ECN	28.868								13	ECN	23.8462
							13.5	ECN	28.8347								13.5	ECN	25.7781
							14	ECN	28.7297								14	ECN	25.9959
							14.5	ECN	28.5195								14.5	ECN	26.1286
							15	ECN	28.6202								15	ECN	27.3168
							15.5	ECN	28.5356								15.5	ECN	28.0447
							16	ECN	28.4742								16	ECN	27.0019
							16.5	ECN	28.1133								16.5	ECN	28.5162
							17	ECN	28.1515								17	ECN	28.2602
							17.5	ECN	27.8037								17.5	ECN	27.1161
							18	ECN	27.3777								18	ECN	28.5713
							18.5	ECN	27.2006								18.5	ECN	27.4261
							19	ECN	26.8797								19	ECN	27.3315
							19.5	ECN	26.8159								19.5	ECN	27.9136
							20	ECN	26.3143								20	ECN	28.3113
							20.5	ECN	26.4154								20.5	ECN	27.02
							21	ECN	25.6744								21	ECN	27.9518
							21.5	ECN	25.7976								21.5	ECN	27.822
							22	ECN	25.0939								22	ECN	27.2869
							22.5	ECN	25.257								22.5	ECN	27.3456
							23	ECN	24.7889								23	ECN	26.6482
							23.5	ECN	24.864								23.5	ECN	27.0285
							24	ECN	24.5208								24	ECN	26.9792
							24.5	ECN	24.638								24.5	ECN	27.219
							25	ECN	24.0277								25	ECN	27.1905
							25.5	ECN	24.2306								25.5	ECN	27.0196
							26	ECN	23.6995								26	ECN	27.3007
							26.5	ECN	24.1261								26.5	ECN	27.2524
							27	ECN	24.1995								27	ECN	26.6769
							27.5	ECN	23.5061								27.5	ECN	26.9824
							28	ECN	24.0459								28	ECN	27.3603
							28.5	ECN	23.6797								28.5	ECN	27.0585
							29	ECN	23.7541								29	ECN	26.6551
							29.5	ECN	23.8211								29.5	ECN	27.0534
							30	ECN	23.7412								30	ECN	26.1935
							30.5	ECN	23.9541								30.5	ECN	26.6559
							31	ECN	24.003								31	ECN	26.1158
							31.5	ECN	24.3194								31.5	ECN	26.1148
							32	ECN	23.7446								32	ECN	25.6021
							32.5	ECN	24.4273								32.5	ECN	26.0726
							33	ECN	23.8629								33	ECN	25.3266
							33.5	ECN	24.0457								33.5	ECN	25.4431
							34	ECN	24.6217								34	ECN	25.2668
							34.5	ECN	24.0154								34.5	ECN	25.4528
							35	ECN	24.7403								35	ECN	25.5046
							35.5	ECN	24.2153								35.5	ECN	24.9203
							36	ECN	23.7691								36	ECN	25.2217
							36.5	ECN	24.7732								36.5	ECN	25.1303
							37	ECN	24.2493								37	ECN	25.3436
							37.5	ECN	25.2146								37.5	ECN	24.7156
							38	ECN	24.4835								38	ECN	24.7677
							38.5	ECN	24.7898								38.5	ECN	24.8548
							39	ECN	25.5155								39	ECN	24.695
							39.5	ECN	24.9413								39.5	ECN	24.5944
							40	ECN	25.1538								40	ECN	24.1178
							40.5	ECN	24.7362								40.5	ECN	24.2971
							41	ECN	25.1182								41	ECN	24.2174
							41.5	ECN	25.2727								41.5	ECN	23.8279
							42	ECN	24.7798								42	ECN	24.3637
							42.5	ECN	24.9328								42.5	ECN	23.8056
							43	ECN	24.8142								43	ECN	24.0883
							43.5	ECN	25.1677								43.5	ECN	24
							44	ECN	24.8683								44	ECN	23.8125
							44.5	ECN	25.2336								44.5	ECN	24.075
							45	ECN	24.8489								45	ECN	23.551
							45.5	ECN	24.4179								45.5	ECN	23.6854
							46	ECN	24.5972								46	ECN	23.687
							46.5	ECN	24.5491								46.5	ECN	23.2788
							47	ECN	24.399								47	ECN	23.3007
							47.5	ECN	24.0482								47.5	ECN	23.8512
							48	ECN	23.8747								48	ECN	23.142
							48.5	ECN	24.0693								48.5	ECN	23.3765
							49	ECN	24.096								49	ECN	23.3628
							49.5	ECN	23.4874								49.5	ECN	23.2261
							50	ECN	23.7423								50	ECN	23.1344
							50.5	ECN	23.7116								50.5	ECN	22.9322
							51	ECN	23.7324								51	ECN	22.8889
							51.5	ECN	23.4423								51.5	ECN	23.0194
							52	ECN	23.3282								52	ECN	22.7582
							52.5	ECN	23.3047								52.5	ECN	22.6066
							53	ECN	23.1932								53	ECN	22.7855
							53.5	ECN	23.1558								53.5	ECN	22.2998
							54	ECN	22.8921								54	ECN	22.4675
							54.5	ECN	22.7329								54.5	ECN	22.7735
							55	ECN	22.7006								55	ECN	22.4226
							55.5	ECN	22.6478								55.5	ECN	22.2541
							56	ECN	22.6814								56	ECN	22.2198
							56.5	ECN	22.5294								56.5	ECN	22.2201
							57	ECN	22.5004								57	ECN	22.1729
							57.5	ECN	22.2905								57.5	ECN	22.1746
							58	ECN	22.2248								58	ECN	21.9224
							58.5	ECN	22.1573								58.5	ECN	21.7517
							59	ECN	22.1616								59	ECN	21.7817
							59.5	ECN	21.9267								59.5	ECN	21.796
							60	ECN	21.9854								60	ECN	21.8933
							0	SMN	40.5596								0	SMN	53.0585
							0.5	SMN	41.3474								0.5	SMN	53.5814
							1	SMN	42.4259								1	SMN	54.5593
							1.5	SMN	42.0195								1.5	SMN	54.0418
							2	SMN	43.0225								2	SMN	54.9684
							2.5	SMN	43.9155								2.5	SMN	55.4415
							3	SMN	45.0261								3	SMN	54.8938
							3.5	SMN	44.9356								3.5	SMN	54.0732
							4	SMN	45.4408								4	SMN	52.9565
							4.5	SMN	45.8208								4.5	SMN	51.893
							5	SMN	46.3089								5	SMN	50.2614
							5.5	SMN	47.0099								5.5	SMN	48.6863
							6	SMN	47.2046								6	SMN	46.7695
							6.5	SMN	47.4456								6.5	SMN	45.2991
							7	SMN	47.165								7	SMN	43.5979
							7.5	SMN	47.1948								7.5	SMN	42.6974
							8	SMN	46.5473								8	SMN	41.9152
							8.5	SMN	43.1655								8.5	SMN	41.3186
							9	SMN	42.5464								9	SMN	40.3619
							9.5	SMN	42.0278								9.5	SMN	40.2107
							10	SMN	41.682								10	SMN	39.9198
							10.5	SMN	41.2637								10.5	SMN	39.344
							11	SMN	40.9254								11	SMN	39.0058
							11.5	SMN	40.6806								11.5	SMN	38.9283
							12	SMN	40.5502								12	SMN	38.3597
							12.5	SMN	40.3298								12.5	SMN	38.243
							13	SMN	40.0797								13	SMN	38.1614
							13.5	SMN	40.0163								13.5	SMN	37.817
							14	SMN	39.8206								14	SMN	37.6598
							14.5	SMN	39.7618								14.5	SMN	37.3812
							15	SMN	39.6501								15	SMN	37.2611
							15.5	SMN	39.6216								15.5	SMN	37.1314
							16	SMN	39.5721								16	SMN	37.0422
							16.5	SMN	39.4908								16.5	SMN	37.015
							17	SMN	39.4242								17	SMN	36.9042
							17.5	SMN	39.372								17.5	SMN	36.7397
							18	SMN	39.3048								18	SMN	36.7115
							18.5	SMN	40.2118								18.5	SMN	36.6044
							19	SMN	40.1683								19	SMN	36.5605
							19.5	SMN	40.0985								19.5	SMN	36.2823
							20	SMN	39.8044								20	SMN	36.2386
							20.5	SMN	39.668								20.5	SMN	36.2443
							21	SMN	39.5129								21	SMN	36.0142
							21.5	SMN	39.385								21.5	SMN	35.9991
							22	SMN	39.1298								22	SMN	36.0405
							22.5	SMN	38.9515								22.5	SMN	36.0539
							23	SMN	38.66								23	SMN	36.0131
							23.5	SMN	38.5078								23.5	SMN	35.8067
							24	SMN	38.3611								24	SMN	35.8104
							24.5	SMN	38.2727								24.5	SMN	35.9252
							25	SMN	38.0624								25	SMN	35.862
							25.5	SMN	37.6862								25.5	SMN	35.9062
							26	SMN	37.608								26	SMN	35.8948
							26.5	SMN	37.4782								26.5	SMN	35.4138
							27	SMN	37.0098								27	SMN	35.3221
							27.5	SMN	36.9372								27.5	SMN	35.279
							28	SMN	36.7305								28	SMN	35.2671
							28.5	SMN	36.678								28.5	SMN	35.2779
							29	SMN	36.6232								29	SMN	35.2263
							29.5	SMN	36.5303								29.5	SMN	35.1478
							30	SMN	36.3709								30	SMN	34.9206
							30.5	SMN	36.2606								30.5	SMN	34.6912
							31	SMN	35.6975								31	SMN	34.5981
							31.5	SMN	35.6306								31.5	SMN	34.4935
							32	SMN	35.6033								32	SMN	34.3346
							32.5	SMN	35.5903								32.5	SMN	34.2318
							33	SMN	35.6038								33	SMN	34.0971
							33.5	SMN	35.3703								33.5	SMN	33.4491
							34	SMN	35.212								34	SMN	33.2761
							34.5	SMN	34.8396								34.5	SMN	33.0731
							35	SMN	34.8515								35	SMN	33.005
							35.5	SMN	34.7941								35.5	SMN	32.6478
							36	SMN	34.8624								36	SMN	32.4418
							36.5	SMN	34.4675								36.5	SMN	31.7229
							37	SMN	34.4357								37	SMN	31.5401
							37.5	SMN	33.5921								37.5	SMN	31.47
							38	SMN	33.0259								38	SMN	31.0412
							38.5	SMN	32.8457								38.5	SMN	30.9573
							39	SMN	32.9207								39	SMN	30.815
							39.5	SMN	32.9196								39.5	SMN	30.648
							40	SMN	32.8565								40	SMN	30.425
							40.5	SMN	32.8023								40.5	SMN	30.2431
							41	SMN	32.6959								41	SMN	30.119
							41.5	SMN	32.3353								41.5	SMN	29.9349
							42	SMN	32.2327								42	SMN	29.831
							42.5	SMN	32.2312								42.5	SMN	29.3832
							43	SMN	32.1035								43	SMN	29.1044
							43.5	SMN	32.0396								43.5	SMN	29.0157
							44	SMN	31.4538								44	SMN	28.5639
							44.5	SMN	31.4094								44.5	SMN	28.4325
							45	SMN	31.2653								45	SMN	28.2544
							45.5	SMN	30.9504								45.5	SMN	28.0719
							46	SMN	30.6321								46	SMN	27.891
							46.5	SMN	30.5647								46.5	SMN	27.8359
							47	SMN	30.5097								47	SMN	27.611
							47.5	SMN	30.3386								47.5	SMN	27.5401
							48	SMN	30.0698								48	SMN	27.3653
							48.5	SMN	29.945								48.5	SMN	27.1458
							49	SMN	29.4381								49	SMN	26.9637
							49.5	SMN	28.8587								49.5	SMN	26.7764
							50	SMN	28.8429								50	SMN	26.6224
							50.5	SMN	28.7046								50.5	SMN	26.3751
							51	SMN	28.642								51	SMN	26.1348
							51.5	SMN	28.4519								51.5	SMN	25.944
							52	SMN	28.3794								52	SMN	25.7733
							52.5	SMN	28.2818								52.5	SMN	25.5413
							53	SMN	28.1574								53	SMN	25.6735
							53.5	SMN	27.9608								53.5	SMN	25.0365
							54	SMN	27.841								54	SMN	24.8838
							54.5	SMN	27.6706								54.5	SMN	24.756
							55	SMN	27.5447								55	SMN	24.3732
							55.5	SMN	27.3632								55.5	SMN	24.1331
							56	SMN	27.2669								56	SMN	23.8889
							56.5	SMN	27.1168								56.5	SMN	23.753
							57	SMN	26.8871								57	SMN	23.6601
							57.5	SMN	26.6577								57.5	SMN	23.436
							58	SMN	26.3042								58	SMN	23.3184
							58.5	SMN	26.1898								58.5	SMN	23.0405
							59	SMN	26.0268								59	SMN	22.9083
							59.5	SMN	25.9486								59.5	SMN	22.8313
							60	SMN	25.7922								60	SMN	22.6664
							0	SN	0								0	SN	0
							0.5	SN	0								0.5	SN	0
							1	SN	0								1	SN	0
							1.5	SN	0								1.5	SN	0
							2	SN	0								2	SN	0
							2.5	SN	0								2.5	SN	0
							3	SN	0								3	SN	0
							3.5	SN	0								3.5	SN	0
							4	SN	0								4	SN	0
							4.5	SN	0.000778369								4.5	SN	0
							5	SN	0.012908								5	SN	0.000583777
							5.5	SN	0.0678478								5.5	SN	0.000972961
							6	SN	0.209641								6	SN	0.0059675
							6.5	SN	0.402676								6.5	SN	0.0303564
							7	SN	0.550956								7	SN	0.00992421
							7.5	SN	0.872811								7.5	SN	0.0337293
							8	SN	1.16781								8	SN	0.0605831
							8.5	SN	1.50854								8.5	SN	0.129598
							9	SN	1.77968								9	SN	0.0802369
							9.5	SN	2.02622								9.5	SN	0.157425
							10	SN	2.24501								10	SN	0.251738
							10.5	SN	2.45303								10.5	SN	0.189922
							11	SN	2.63673								11	SN	0.383022
							11.5	SN	2.83424								11.5	SN	0.52034
							12	SN	2.98894								12	SN	0.418114
							12.5	SN	3.08046								12.5	SN	0.601874
							13	SN	3.31352								13	SN	0.783364
							13.5	SN	3.34751								13.5	SN	1.09828
							14	SN	3.38279								14	SN	1.27698
							14.5	SN	3.50305								14.5	SN	1.3015
							15	SN	3.71178								15	SN	1.48805
							15.5	SN	3.72015								15.5	SN	1.70035
							16	SN	3.69109								16	SN	1.70113
							16.5	SN	3.77561								16.5	SN	1.86659
							17	SN	3.84352								17	SN	1.86997
							17.5	SN	3.67559								17.5	SN	1.70619
							18	SN	3.68642								18	SN	1.89085
							18.5	SN	3.60087								18.5	SN	1.83371
							19	SN	3.54625								19	SN	1.96713
							19.5	SN	3.52932								19.5	SN	2.12391
							20	SN	3.464								20	SN	2.24404
							20.5	SN	3.35938								20.5	SN	2.29139
							21	SN	3.24963								21	SN	2.43026
							21.5	SN	3.4269								21.5	SN	2.50985
							22	SN	3.23075								22	SN	2.58853
							22.5	SN	3.04887								22.5	SN	2.6436
							23	SN	3.16212								23	SN	2.67493
							23.5	SN	3.00035								23.5	SN	2.69621
							24	SN	2.76308								24	SN	2.7084
							24.5	SN	2.78475								24.5	SN	3.43987
							25	SN	2.51225								25	SN	3.44967
							25.5	SN	2.32051								25.5	SN	3.5949
							26	SN	2.53249								26	SN	3.62285
							26.5	SN	2.22821								26.5	SN	3.63161
							27	SN	2.26914								27	SN	3.59509
							27.5	SN	2.09012								27.5	SN	3.84235
							28	SN	2.04679								28	SN	3.85422
							28.5	SN	2.21388								28.5	SN	3.79993
							29	SN	2.03466								29	SN	3.7651
							29.5	SN	1.95066								29.5	SN	3.8312
							30	SN	1.67116								30	SN	3.93037
							30.5	SN	1.78694								30.5	SN	3.90819
							31	SN	1.62504								31	SN	3.92726
							31.5	SN	1.53955								31.5	SN	3.99913
							32	SN	1.58885								32	SN	3.66093
							32.5	SN	1.48811								32.5	SN	3.74156
							33	SN	1.37181								33	SN	3.63232
							33.5	SN	1.48493								33.5	SN	3.72093
							34	SN	1.37466								34	SN	3.7518
							34.5	SN	1.42558								34.5	SN	3.81025
							35	SN	1.3853								35	SN	4.00043
							35.5	SN	1.33134								35.5	SN	3.61974
							36	SN	1.39263								36	SN	3.82004
							36.5	SN	1.27678								36.5	SN	3.90508
							37	SN	1.27413								37	SN	3.81498
							37.5	SN	1.24007								37.5	SN	3.89639
							38	SN	1.44199								38	SN	3.69699
							38.5	SN	1.40898								38.5	SN	3.58906
							39	SN	1.353								39	SN	3.95029
							39.5	SN	1.48214								39.5	SN	3.76867
							40	SN	1.35514								40	SN	3.64912
							40.5	SN	1.28502								40.5	SN	3.74091
							41	SN	1.37265								41	SN	3.67449
							41.5	SN	1.36948								41.5	SN	3.77152
							42	SN	1.45899								42	SN	3.536
							42.5	SN	1.43661								42.5	SN	3.72813
							43	SN	1.50439								43	SN	3.47003
							43.5	SN	1.37188								43.5	SN	3.38169
							44	SN	1.55641								44	SN	3.57297
							44.5	SN	1.44906								44.5	SN	3.47094
							45	SN	1.51088								45	SN	3.54515
							45.5	SN	1.49758								45.5	SN	3.27239
							46	SN	1.5271								46	SN	3.39187
							46.5	SN	1.54798								46.5	SN	3.2111
							47	SN	1.48338								47	SN	3.27324
							47.5	SN	1.52262								47.5	SN	3.12827
							48	SN	1.47501								48	SN	3.18846
							48.5	SN	1.48351								48.5	SN	3.19391
							49	SN	1.58061								49	SN	3.00185
							49.5	SN	1.51283								49.5	SN	3.03921
							50	SN	1.51678								50	SN	2.83729
							50.5	SN	1.47832								50.5	SN	2.9231
							51	SN	1.40989								51	SN	2.97843
							51.5	SN	1.43655								51.5	SN	2.77112
							52	SN	1.43895								52	SN	2.80531
							52.5	SN	1.41871								52.5	SN	2.82159
							53	SN	1.33399								53	SN	2.66306
							53.5	SN	1.3183								53.5	SN	2.69192
							54	SN	1.34353								54	SN	2.67785
							54.5	SN	1.22347								54.5	SN	2.5799
							55	SN	1.25921								55	SN	2.64931
							55.5	SN	1.21957								55.5	SN	2.67441
							56	SN	1.16703								56	SN	2.50486
							56.5	SN	1.15354								56.5	SN	2.50401
							57	SN	1.09166								57	SN	2.57063
							57.5	SN	1.11326								57.5	SN	2.53949
							58	SN	1.07992								58	SN	2.39757
							58.5	SN	1.02836								58.5	SN	2.39005
							59	SN	1.00572								59	SN	2.37208
							59.5	SN	0.999231								59.5	SN	2.43247
							60	SN	0.981978								60	SN	2.30203
							0	VAN	0.25511								0	VAN	0.134593
							0.5	VAN	0.266981								0.5	VAN	0.0893179
							1	VAN	0.266786								1	VAN	0.098788
							1.5	VAN	0.290526								1.5	VAN	0.110269
							2	VAN	0.341899								2	VAN	0.120842
							2.5	VAN	0.37952								2.5	VAN	0.131804
							3	VAN	0.478827								3	VAN	0.244797
							3.5	VAN	0.534091								3.5	VAN	0.294937
							4	VAN	0.543107								4	VAN	0.337358
							4.5	VAN	0.580534								4.5	VAN	0.407801
							5	VAN	0.645917								5	VAN	0.517161
							5.5	VAN	0.728813								5.5	VAN	0.621333
							6	VAN	1.12273								6	VAN	0.772466
							6.5	VAN	1.33672								6.5	VAN	0.958237
							7	VAN	1.06961								7	VAN	1.12805
							7.5	VAN	1.57432								7.5	VAN	1.31064
							8	VAN	1.67953								8	VAN	1.62374
							8.5	VAN	2.00884								8.5	VAN	1.82249
							9	VAN	2.05386								9	VAN	2.01358
							9.5	VAN	2.22185								9.5	VAN	2.27718
							10	VAN	2.36287								10	VAN	2.49954
							10.5	VAN	2.46775								10.5	VAN	2.57854
							11	VAN	2.66319								11	VAN	2.7433
							11.5	VAN	2.78883								11.5	VAN	2.70016
							12	VAN	2.86544								12	VAN	2.74031
							12.5	VAN	2.97901								12.5	VAN	2.85402
							13	VAN	3.12587								13	VAN	2.87841
							13.5	VAN	3.25923								13.5	VAN	2.90299
							14	VAN	3.33823								14	VAN	2.82983
							14.5	VAN	3.42197								14.5	VAN	2.88522
							15	VAN	3.49682								15	VAN	2.94275
							15.5	VAN	3.58679								15.5	VAN	2.99977
							16	VAN	3.64296								16	VAN	2.95333
							16.5	VAN	3.72489								16.5	VAN	3.03817
							17	VAN	3.77801								17	VAN	3.01696
							17.5	VAN	3.88419								17.5	VAN	3.00321
							18	VAN	3.89438								18	VAN	3.1426
							18.5	VAN	3.94646								18.5	VAN	3.15732
							19	VAN	3.98441								19	VAN	3.21389
							19.5	VAN	4.00082								19.5	VAN	3.26526
							20	VAN	3.95515								20	VAN	3.26299
							20.5	VAN	3.94542								20.5	VAN	3.48846
							21	VAN	3.92298								21	VAN	3.52277
							21.5	VAN	3.85857								21.5	VAN	3.4389
							22	VAN	3.91552								22	VAN	3.78852
							22.5	VAN	3.8899								22.5	VAN	3.78638
							23	VAN	3.82666								23	VAN	3.96631
							23.5	VAN	3.7352								23.5	VAN	3.97811
							24	VAN	3.66845								24	VAN	4.04882
							24.5	VAN	3.60579								24.5	VAN	4.36665
							25	VAN	3.57401								25	VAN	4.54684
							25.5	VAN	3.58445								25.5	VAN	4.62987
							26	VAN	3.6091								26	VAN	4.50578
							26.5	VAN	3.49721								26.5	VAN	4.5423
							27	VAN	3.46277								27	VAN	4.80701
							27.5	VAN	3.56649								27.5	VAN	4.8087
							28	VAN	3.40757								28	VAN	4.83439
							28.5	VAN	3.48366								28.5	VAN	5.10299
							29	VAN	3.48288								29	VAN	4.87674
							29.5	VAN	3.524								29.5	VAN	4.80565
							30	VAN	3.51667								30	VAN	4.91553
							30.5	VAN	3.50065								30.5	VAN	5.16707
							31	VAN	3.47483								31	VAN	5.03897
							31.5	VAN	3.52919								31.5	VAN	5.51176
							32	VAN	3.46232								32	VAN	5.42335
							32.5	VAN	3.55844								32.5	VAN	5.70026
							33	VAN	3.57278								33	VAN	5.37354
							33.5	VAN	3.55053								33.5	VAN	5.50735
							34	VAN	3.68746								34	VAN	6.06486
							34.5	VAN	3.88659								34.5	VAN	5.76149
							35	VAN	3.79766								35	VAN	6.14133
							35.5	VAN	3.9665								35.5	VAN	6.37478
							36	VAN	4.10745								36	VAN	6.28313
							36.5	VAN	4.23225								36.5	VAN	6.20522
							37	VAN	4.07522								37	VAN	6.87507
							37.5	VAN	4.21779								37.5	VAN	6.73867
							38	VAN	4.4991								38	VAN	7.15308
							38.5	VAN	4.50312								38.5	VAN	7.20951
							39	VAN	4.56423								39	VAN	7.54162
							39.5	VAN	4.76589								39.5	VAN	7.53604
							40	VAN	4.66769								40	VAN	7.79245
							40.5	VAN	4.59095								40.5	VAN	7.69003
							41	VAN	5.08009								41	VAN	7.98321
							41.5	VAN	5.07224								41.5	VAN	8.46392
							42	VAN	5.12128								42	VAN	8.53696
							42.5	VAN	5.37204								42.5	VAN	8.73317
							43	VAN	5.33384								43	VAN	8.73304
							43.5	VAN	5.18348								43.5	VAN	8.86796
							44	VAN	5.58104								44	VAN	9.44493
							44.5	VAN	5.39844								44.5	VAN	9.48767
							45	VAN	5.5992								45	VAN	9.57653
							45.5	VAN	5.47816								45.5	VAN	9.91318
							46	VAN	5.78996								46	VAN	10.243
							46.5	VAN	5.57734								46.5	VAN	9.84896
							47	VAN	5.75539								47	VAN	10.1936
							47.5	VAN	5.69371								47.5	VAN	10.619
							48	VAN	5.7216								48	VAN	10.1989
							48.5	VAN	5.8329								48.5	VAN	10.5405
							49	VAN	5.73703								49	VAN	10.4878
							49.5	VAN	5.84263								49.5	VAN	10.4985
							50	VAN	5.95485								50	VAN	10.6816
							50.5	VAN	5.72225								50.5	VAN	10.7679
							51	VAN	5.90743								51	VAN	10.8036
							51.5	VAN	5.98767								51.5	VAN	10.7343
							52	VAN	5.85684								52	VAN	10.8292
							52.5	VAN	5.91937								52.5	VAN	10.7992
							53	VAN	5.95031								53	VAN	10.7384
							53.5	VAN	5.99033								53.5	VAN	11.096
							54	VAN	5.97684								54	VAN	10.9395
							54.5	VAN	5.978								54.5	VAN	11.083
							55	VAN	6.06881								55	VAN	11.0878
							55.5	VAN	6.07374								55.5	VAN	10.9403
							56	VAN	5.99292								56	VAN	11.135
							56.5	VAN	6.09625								56.5	VAN	11.0549
							57	VAN	6.04248								57	VAN	11.0005
							57.5	VAN	6.10624								57.5	VAN	11.1438
							58	VAN	6.06006								58	VAN	11.0671
							58.5	VAN	6.10695								58.5	VAN	11.185
							59	VAN	6.14068								59	VAN	11.0911
							59.5	VAN	6.13874								59.5	VAN	10.9993
							60	VAN	6.18946								60	VAN	11.1098
							0	VIS	25.5952								0	VIS	12.8463
							0.5	VIS	24.3498								0.5	VIS	12.4266
							1	VIS	23.0553								1	VIS	12.6689
							1.5	VIS	24.0995								1.5	VIS	12.539
							2	VIS	22.6612								2	VIS	12.1383
							2.5	VIS	21.4794								2.5	VIS	11.5784
							3	VIS	18.5021								3	VIS	12.3132
							3.5	VIS	19.4765								3.5	VIS	12.1302
							4	VIS	18.1714								4	VIS	13.0187
							4.5	VIS	16.3868								4.5	VIS	12.9782
							5	VIS	15.1283								5	VIS	14.7069
							5.5	VIS	14.1574								5.5	VIS	15.9372
							6	VIS	13.1369								6	VIS	16.406
							6.5	VIS	12.8549								6.5	VIS	16.8791
							7	VIS	14.3477								7	VIS	18.9621
							7.5	VIS	12.8369								7.5	VIS	19.1932
							8	VIS	13.4089								8	VIS	19.171
							8.5	VIS	14.2139								8.5	VIS	18.8156
							9	VIS	14.9918								9	VIS	21.1579
							9.5	VIS	15.335								9.5	VIS	20.8462
							10	VIS	15.7188								10	VIS	20.2026
							10.5	VIS	15.6898								10.5	VIS	21.8074
							11	VIS	15.8861								11	VIS	20.7832
							11.5	VIS	15.8846								11.5	VIS	20.3324
							12	VIS	15.8174								12	VIS	22.6426
							12.5	VIS	15.5082								12.5	VIS	21.6848
							13	VIS	15.2564								13	VIS	21.4443
							13.5	VIS	14.8965								13.5	VIS	20.2747
							14	VIS	15.2854								14	VIS	20.0367
							14.5	VIS	14.9313								14.5	VIS	21.2412
							15	VIS	14.6111								15	VIS	20.0396
							15.5	VIS	14.2364								15.5	VIS	19.0424
							16	VIS	13.9591								16	VIS	19.8666
							16.5	VIS	13.651								16.5	VIS	18.5264
							17	VIS	13.1864								17	VIS	18.9008
							17.5	VIS	12.9159								17.5	VIS	20.9181
							18	VIS	12.5176								18	VIS	19.5445
							18.5	VIS	11.9415								18.5	VIS	19.7906
							19	VIS	11.7122								19	VIS	19.8826
							19.5	VIS	11.3974								19.5	VIS	18.9332
							20	VIS	11.2376								20	VIS	18.7701
							20.5	VIS	10.8758								20.5	VIS	18.4905
							21	VIS	10.6722								21	VIS	17.658
							21.5	VIS	10.2732								21.5	VIS	17.4775
							22	VIS	10.2127								22	VIS	17.0482
							22.5	VIS	9.93024								22.5	VIS	16.1612
							23	VIS	10.1766								23	VIS	15.7984
							23.5	VIS	10.009								23.5	VIS	15.5761
							24	VIS	9.77171								24	VIS	15.235
							24.5	VIS	9.64464								24.5	VIS	12.0555
							25	VIS	9.50363								25	VIS	11.544
							25.5	VIS	9.32194								25.5	VIS	11.0336
							26	VIS	8.5511								26	VIS	10.8787
							26.5	VIS	8.24955								26.5	VIS	10.1656
							27	VIS	8.49454								27	VIS	10.1549
							27.5	VIS	8.51789								27.5	VIS	9.68142
							28	VIS	8.17151								28	VIS	9.48975
							28.5	VIS	8.00767								28.5	VIS	9.00716
							29	VIS	7.77649								29	VIS	8.80738
							29.5	VIS	7.41183								29.5	VIS	8.86984
							30	VIS	7.7414								30	VIS	8.6589
							30.5	VIS	7.4117								30.5	VIS	8.35975
							31	VIS	7.1381								31	VIS	8.12073
							31.5	VIS	7.00195								31.5	VIS	7.94728
							32	VIS	6.76701								32	VIS	7.82203
							32.5	VIS	6.60167								32.5	VIS	7.51691
							33	VIS	6.68061								33	VIS	8.41748
							33.5	VIS	6.61212								33.5	VIS	8.23832
							34	VIS	6.22475								34	VIS	7.94293
							34.5	VIS	6.20276								34.5	VIS	7.79627
							35	VIS	6.1161								35	VIS	7.46151
							35.5	VIS	6.05928								35.5	VIS	7.48713
							36	VIS	5.90542								36	VIS	7.29993
							36.5	VIS	5.68112								36.5	VIS	7.01979
							37	VIS	5.59868								37	VIS	6.86736
							37.5	VIS	5.59427								37.5	VIS	6.92794
							38	VIS	5.46603								38	VIS	6.63923
							38.5	VIS	5.31204								38.5	VIS	6.7711
							39	VIS	5.2632								39	VIS	6.75216
							39.5	VIS	5.21274								39.5	VIS	6.56438
							40	VIS	5.01925								40	VIS	6.15859
							40.5	VIS	5.03449								40.5	VIS	5.92838
							41	VIS	4.84502								41	VIS	5.83517
							41.5	VIS	4.78755								41.5	VIS	6.02613
							42	VIS	4.6769								42	VIS	5.5846
							42.5	VIS	4.63733								42.5	VIS	5.54737
							43	VIS	4.479								43	VIS	5.4205
							43.5	VIS	4.43846								43.5	VIS	5.39708
							44	VIS	4.28862								44	VIS	5.41596
							44.5	VIS	4.16531								44.5	VIS	5.09936
							45	VIS	4.06964								45	VIS	5.02852
							45.5	VIS	3.85851								45.5	VIS	4.95004
							46	VIS	3.89185								46	VIS	4.89114
							46.5	VIS	3.89723								46.5	VIS	4.89477
							47	VIS	3.58789								47	VIS	4.59504
							47.5	VIS	3.50856								47.5	VIS	4.61307
							48	VIS	3.54852								48	VIS	4.49456
							48.5	VIS	3.47036								48.5	VIS	4.31048
							49	VIS	3.38928								49	VIS	4.45759
							49.5	VIS	3.3263								49.5	VIS	4.29556
							50	VIS	3.47646								50	VIS	4.45551
							50.5	VIS	3.3285								50.5	VIS	4.35789
							51	VIS	3.19605								51	VIS	4.15707
							51.5	VIS	3.10238								51.5	VIS	4.23945
							52	VIS	3.15051								52	VIS	4.13813
							52.5	VIS	3.24418								52.5	VIS	4.25054
							53	VIS	3.01657								53	VIS	4.07658
							53.5	VIS	3.09097								53.5	VIS	4.10188
							54	VIS	2.99413								54	VIS	3.99083
							54.5	VIS	3.05212								54.5	VIS	4.09565
							55	VIS	2.94431								55	VIS	4.07982
							55.5	VIS	2.93925								55.5	VIS	4.11718
							56	VIS	2.72507								56	VIS	4.20689
							56.5	VIS	2.84442								56.5	VIS	4.13762
							57	VIS	2.98102								57	VIS	4.19541
							57.5	VIS	2.76801								57.5	VIS	4.06555
							58	VIS	2.84591								58	VIS	4.21429
							58.5	VIS	2.73344								58.5	VIS	4.26345
							59	VIS	2.77015								59	VIS	4.18717
							59.5	VIS	2.90799								59.5	VIS	4.39214
							60	VIS	2.69549								60	VIS	4.41452

## Sheet: FigureS3a
Figure S3a	Network	Month	Peak_connectivity
	SM-Foot	0	6.75048
	SM-Foot	0.5	6.73936
	SM-Foot	1	6.67696
	SM-Foot	1.5	6.70504
	SM-Foot	2	6.70289
	SM-Foot	2.5	6.73233
	SM-Foot	3	6.75624
	SM-Foot	3.5	6.80026
	SM-Foot	4	6.8533
	SM-Foot	4.5	6.92349
	SM-Foot	5	7.01992
	SM-Foot	5.5	7.07767
	SM-Foot	6	7.17032
	SM-Foot	6.5	7.26872
	SM-Foot	7	7.34748
	SM-Foot	7.5	7.4038
	SM-Foot	8	7.46175
	SM-Foot	8.5	7.51325
	SM-Foot	9	7.53895
	SM-Foot	9.5	7.58654
	SM-Foot	10	7.60531
	SM-Foot	10.5	7.62266
	SM-Foot	11	7.64297
	SM-Foot	11.5	7.64155
	SM-Foot	12	7.65545
	SM-Foot	12.5	7.64174
	SM-Foot	13	7.64492
	SM-Foot	13.5	7.641
	SM-Foot	14	7.64288
	SM-Foot	14.5	7.63749
	SM-Foot	15	7.63467
	SM-Foot	15.5	7.6203
	SM-Foot	16	7.60823
	SM-Foot	16.5	7.60736
	SM-Foot	17	7.60393
	SM-Foot	17.5	7.5999
	SM-Foot	18	7.59313
	SM-Foot	18.5	7.59918
	SM-Foot	19	7.59815
	SM-Foot	19.5	7.60212
	SM-Foot	20	7.60238
	SM-Foot	20.5	7.60288
	SM-Foot	21	7.60186
	SM-Foot	21.5	7.60061
	SM-Foot	22	7.60069
	SM-Foot	22.5	7.59894
	SM-Foot	23	7.60087
	SM-Foot	23.5	7.59172
	SM-Foot	24	7.59306
	SM-Foot	24.5	7.58387
	SM-Foot	25	7.59197
	SM-Foot	25.5	7.59863
	SM-Foot	26	7.59901
	SM-Foot	26.5	7.59868
	SM-Foot	27	7.59058
	SM-Foot	27.5	7.59533
	SM-Foot	28	7.59408
	SM-Foot	28.5	7.60117
	SM-Foot	29	7.60955
	SM-Foot	29.5	7.61654
	SM-Foot	30	7.61632
	SM-Foot	30.5	7.61726
	SM-Foot	31	7.61879
	SM-Foot	31.5	7.62099
	SM-Foot	32	7.61983
	SM-Foot	32.5	7.6194
	SM-Foot	33	7.61728
	SM-Foot	33.5	7.62698
	SM-Foot	34	7.62054
	SM-Foot	34.5	7.62145
	SM-Foot	35	7.62671
	SM-Foot	35.5	7.63893
	SM-Foot	36	7.63937
	SM-Foot	36.5	7.64044
	SM-Foot	37	7.64404
	SM-Foot	37.5	7.65571
	SM-Foot	38	7.66201
	SM-Foot	38.5	7.65256
	SM-Foot	39	7.64607
	SM-Foot	39.5	7.64511
	SM-Foot	40	7.64136
	SM-Foot	40.5	7.64173
	SM-Foot	41	7.64159
	SM-Foot	41.5	7.6504
	SM-Foot	42	7.63449
	SM-Foot	42.5	7.6353
	SM-Foot	43	7.63889
	SM-Foot	43.5	7.65169
	SM-Foot	44	7.65032
	SM-Foot	44.5	7.65172
	SM-Foot	45	7.63949
	SM-Foot	45.5	7.64627
	SM-Foot	46	7.65214
	SM-Foot	46.5	7.65339
	SM-Foot	47	7.65634
	SM-Foot	47.5	7.64142
	SM-Foot	48	7.63416
	SM-Foot	48.5	7.63401
	SM-Foot	49	7.62673
	SM-Foot	49.5	7.61782
	SM-Foot	50	7.62789
	SM-Foot	50.5	7.63466
	SM-Foot	51	7.6349
	SM-Foot	51.5	7.62614
	SM-Foot	52	7.61199
	SM-Foot	52.5	7.6128
	SM-Foot	53	7.62404
	SM-Foot	53.5	7.62332
	SM-Foot	54	7.63041
	SM-Foot	54.5	7.63326
	SM-Foot	55	7.63622
	SM-Foot	55.5	7.64656
	SM-Foot	56	7.65859
	SM-Foot	56.5	7.6482
	SM-Foot	57	7.65923
	SM-Foot	57.5	7.67347
	SM-Foot	58	7.67283
	SM-Foot	58.5	7.66354
	SM-Foot	59	7.66861
	SM-Foot	59.5	7.67648
	SM-Foot	60	7.68163
	SM-Tongue	0	5.94753
	SM-Tongue	0.5	5.6433
	SM-Tongue	1	5.33627
	SM-Tongue	1.5	5.2131
	SM-Tongue	2	5.08109
	SM-Tongue	2.5	5.05877
	SM-Tongue	3	4.98868
	SM-Tongue	3.5	5.00083
	SM-Tongue	4	4.99652
	SM-Tongue	4.5	5.01017
	SM-Tongue	5	4.99354
	SM-Tongue	5.5	4.99809
	SM-Tongue	6	4.96676
	SM-Tongue	6.5	4.9527
	SM-Tongue	7	4.98735
	SM-Tongue	7.5	5.00334
	SM-Tongue	8	5.02144
	SM-Tongue	8.5	5.01497
	SM-Tongue	9	5.03061
	SM-Tongue	9.5	5.02496
	SM-Tongue	10	5.02466
	SM-Tongue	10.5	5.05605
	SM-Tongue	11	5.08471
	SM-Tongue	11.5	5.07528
	SM-Tongue	12	5.06069
	SM-Tongue	12.5	5.05104
	SM-Tongue	13	5.07329
	SM-Tongue	13.5	5.10785
	SM-Tongue	14	5.14367
	SM-Tongue	14.5	5.18864
	SM-Tongue	15	5.22534
	SM-Tongue	15.5	5.27115
	SM-Tongue	16	5.3219
	SM-Tongue	16.5	5.35804
	SM-Tongue	17	5.40626
	SM-Tongue	17.5	5.42873
	SM-Tongue	18	5.46976
	SM-Tongue	18.5	5.49695
	SM-Tongue	19	5.55731
	SM-Tongue	19.5	5.5662
	SM-Tongue	20	5.60783
	SM-Tongue	20.5	5.61395
	SM-Tongue	21	5.65765
	SM-Tongue	21.5	5.6985
	SM-Tongue	22	5.73376
	SM-Tongue	22.5	5.76407
	SM-Tongue	23	5.77143
	SM-Tongue	23.5	5.81753
	SM-Tongue	24	5.86048
	SM-Tongue	24.5	5.9019
	SM-Tongue	25	5.91139
	SM-Tongue	25.5	5.95938
	SM-Tongue	26	5.95404
	SM-Tongue	26.5	6.01464
	SM-Tongue	27	6.05886
	SM-Tongue	27.5	6.0808
	SM-Tongue	28	6.13122
	SM-Tongue	28.5	6.16427
	SM-Tongue	29	6.20535
	SM-Tongue	29.5	6.27264
	SM-Tongue	30	6.32614
	SM-Tongue	30.5	6.41449
	SM-Tongue	31	6.4997
	SM-Tongue	31.5	6.5595
	SM-Tongue	32	6.60126
	SM-Tongue	32.5	6.67816
	SM-Tongue	33	6.75515
	SM-Tongue	33.5	6.84978
	SM-Tongue	34	6.94268
	SM-Tongue	34.5	7.00504
	SM-Tongue	35	7.06853
	SM-Tongue	35.5	7.15609
	SM-Tongue	36	7.27481
	SM-Tongue	36.5	7.3253
	SM-Tongue	37	7.40004
	SM-Tongue	37.5	7.50397
	SM-Tongue	38	7.55683
	SM-Tongue	38.5	7.64981
	SM-Tongue	39	7.7474
	SM-Tongue	39.5	7.83897
	SM-Tongue	40	7.94737
	SM-Tongue	40.5	8.08781
	SM-Tongue	41	8.19323
	SM-Tongue	41.5	8.25779
	SM-Tongue	42	8.33879
	SM-Tongue	42.5	8.4105
	SM-Tongue	43	8.4948
	SM-Tongue	43.5	8.59795
	SM-Tongue	44	8.67065
	SM-Tongue	44.5	8.7677
	SM-Tongue	45	8.8958
	SM-Tongue	45.5	8.98724
	SM-Tongue	46	9.07024
	SM-Tongue	46.5	9.14536
	SM-Tongue	47	9.25026
	SM-Tongue	47.5	9.33255
	SM-Tongue	48	9.41553
	SM-Tongue	48.5	9.48328
	SM-Tongue	49	9.57414
	SM-Tongue	49.5	9.65607
	SM-Tongue	50	9.76221
	SM-Tongue	50.5	9.85001
	SM-Tongue	51	9.91758
	SM-Tongue	51.5	9.97383
	SM-Tongue	52	10.0619
	SM-Tongue	52.5	10.1646
	SM-Tongue	53	10.2432
	SM-Tongue	53.5	10.3432
	SM-Tongue	54	10.4255
	SM-Tongue	54.5	10.5404
	SM-Tongue	55	10.6481
	SM-Tongue	55.5	10.7619
	SM-Tongue	56	10.8556
	SM-Tongue	56.5	10.9645
	SM-Tongue	57	11.0789
	SM-Tongue	57.5	11.1909
	SM-Tongue	58	11.2896
	SM-Tongue	58.5	11.3558
	SM-Tongue	59	11.449
	SM-Tongue	59.5	11.5112
	SM-Tongue	60	11.6205
	SM-Hand-R	0	7.76317
	SM-Hand-R	0.5	7.34453
	SM-Hand-R	1	6.91224
	SM-Hand-R	1.5	6.55253
	SM-Hand-R	2	6.23848
	SM-Hand-R	2.5	6.04757
	SM-Hand-R	3	5.97692
	SM-Hand-R	3.5	5.88058
	SM-Hand-R	4	5.85634
	SM-Hand-R	4.5	5.78644
	SM-Hand-R	5	5.6478
	SM-Hand-R	5.5	5.5422
	SM-Hand-R	6	5.46203
	SM-Hand-R	6.5	5.40858
	SM-Hand-R	7	5.35952
	SM-Hand-R	7.5	5.29104
	SM-Hand-R	8	5.24123
	SM-Hand-R	8.5	5.23565
	SM-Hand-R	9	5.22733
	SM-Hand-R	9.5	5.18841
	SM-Hand-R	10	5.17496
	SM-Hand-R	10.5	5.19013
	SM-Hand-R	11	5.20152
	SM-Hand-R	11.5	5.21298
	SM-Hand-R	12	5.23869
	SM-Hand-R	12.5	5.26876
	SM-Hand-R	13	5.29062
	SM-Hand-R	13.5	5.31305
	SM-Hand-R	14	5.3447
	SM-Hand-R	14.5	5.36166
	SM-Hand-R	15	5.38121
	SM-Hand-R	15.5	5.42922
	SM-Hand-R	16	5.45356
	SM-Hand-R	16.5	5.47843
	SM-Hand-R	17	5.50193
	SM-Hand-R	17.5	5.52856
	SM-Hand-R	18	5.55137
	SM-Hand-R	18.5	5.56709
	SM-Hand-R	19	5.58152
	SM-Hand-R	19.5	5.60093
	SM-Hand-R	20	5.6287
	SM-Hand-R	20.5	5.6522
	SM-Hand-R	21	5.67626
	SM-Hand-R	21.5	5.69729
	SM-Hand-R	22	5.72007
	SM-Hand-R	22.5	5.73729
	SM-Hand-R	23	5.75832
	SM-Hand-R	23.5	5.79608
	SM-Hand-R	24	5.81941
	SM-Hand-R	24.5	5.83047
	SM-Hand-R	25	5.84995
	SM-Hand-R	25.5	5.87008
	SM-Hand-R	26	5.89492
	SM-Hand-R	26.5	5.89052
	SM-Hand-R	27	5.91659
	SM-Hand-R	27.5	5.92376
	SM-Hand-R	28	5.94275
	SM-Hand-R	28.5	5.96108
	SM-Hand-R	29	5.99261
	SM-Hand-R	29.5	6.01764
	SM-Hand-R	30	6.04789
	SM-Hand-R	30.5	6.06329
	SM-Hand-R	31	6.08814
	SM-Hand-R	31.5	6.1092
	SM-Hand-R	32	6.12738
	SM-Hand-R	32.5	6.15221
	SM-Hand-R	33	6.1799
	SM-Hand-R	33.5	6.18821
	SM-Hand-R	34	6.1895
	SM-Hand-R	34.5	6.23022
	SM-Hand-R	35	6.24664
	SM-Hand-R	35.5	6.2536
	SM-Hand-R	36	6.28024
	SM-Hand-R	36.5	6.27938
	SM-Hand-R	37	6.31154
	SM-Hand-R	37.5	6.35045
	SM-Hand-R	38	6.37948
	SM-Hand-R	38.5	6.39945
	SM-Hand-R	39	6.41773
	SM-Hand-R	39.5	6.44574
	SM-Hand-R	40	6.47931
	SM-Hand-R	40.5	6.51868
	SM-Hand-R	41	6.54681
	SM-Hand-R	41.5	6.57483
	SM-Hand-R	42	6.6076
	SM-Hand-R	42.5	6.60687
	SM-Hand-R	43	6.62077
	SM-Hand-R	43.5	6.68108
	SM-Hand-R	44	6.69839
	SM-Hand-R	44.5	6.71827
	SM-Hand-R	45	6.7458
	SM-Hand-R	45.5	6.7631
	SM-Hand-R	46	6.78144
	SM-Hand-R	46.5	6.83401
	SM-Hand-R	47	6.86285
	SM-Hand-R	47.5	6.87332
	SM-Hand-R	48	6.90397
	SM-Hand-R	48.5	6.92277
	SM-Hand-R	49	6.93744
	SM-Hand-R	49.5	6.94894
	SM-Hand-R	50	6.97661
	SM-Hand-R	50.5	6.99115
	SM-Hand-R	51	7.0136
	SM-Hand-R	51.5	7.03808
	SM-Hand-R	52	7.06236
	SM-Hand-R	52.5	7.08181
	SM-Hand-R	53	7.10919
	SM-Hand-R	53.5	7.14237
	SM-Hand-R	54	7.1581
	SM-Hand-R	54.5	7.15465
	SM-Hand-R	55	7.18055
	SM-Hand-R	55.5	7.19263
	SM-Hand-R	56	7.21083
	SM-Hand-R	56.5	7.22587
	SM-Hand-R	57	7.23775
	SM-Hand-R	57.5	7.24181
	SM-Hand-R	58	7.25292
	SM-Hand-R	58.5	7.26175
	SM-Hand-R	59	7.27506
	SM-Hand-R	59.5	7.28432
	SM-Hand-R	60	7.29539
	SM-Hand-L	0	6.53256
	SM-Hand-L	0.5	6.30733
	SM-Hand-L	1	6.05556
	SM-Hand-L	1.5	5.82137
	SM-Hand-L	2	5.66283
	SM-Hand-L	2.5	5.55643
	SM-Hand-L	3	5.49954
	SM-Hand-L	3.5	5.46179
	SM-Hand-L	4	5.45119
	SM-Hand-L	4.5	5.40589
	SM-Hand-L	5	5.43436
	SM-Hand-L	5.5	5.46702
	SM-Hand-L	6	5.47226
	SM-Hand-L	6.5	5.46619
	SM-Hand-L	7	5.40784
	SM-Hand-L	7.5	5.36414
	SM-Hand-L	8	5.34874
	SM-Hand-L	8.5	5.32043
	SM-Hand-L	9	5.32107
	SM-Hand-L	9.5	5.34013
	SM-Hand-L	10	5.34321
	SM-Hand-L	10.5	5.34609
	SM-Hand-L	11	5.38182
	SM-Hand-L	11.5	5.4078
	SM-Hand-L	12	5.41698
	SM-Hand-L	12.5	5.45919
	SM-Hand-L	13	5.48053
	SM-Hand-L	13.5	5.49999
	SM-Hand-L	14	5.519
	SM-Hand-L	14.5	5.54943
	SM-Hand-L	15	5.5623
	SM-Hand-L	15.5	5.58136
	SM-Hand-L	16	5.61161
	SM-Hand-L	16.5	5.64524
	SM-Hand-L	17	5.6824
	SM-Hand-L	17.5	5.7156
	SM-Hand-L	18	5.73913
	SM-Hand-L	18.5	5.76176
	SM-Hand-L	19	5.80472
	SM-Hand-L	19.5	5.87486
	SM-Hand-L	20	5.92525
	SM-Hand-L	20.5	5.96518
	SM-Hand-L	21	5.99205
	SM-Hand-L	21.5	6.02899
	SM-Hand-L	22	6.07346
	SM-Hand-L	22.5	6.1246
	SM-Hand-L	23	6.15053
	SM-Hand-L	23.5	6.20416
	SM-Hand-L	24	6.22961
	SM-Hand-L	24.5	6.27955
	SM-Hand-L	25	6.32621
	SM-Hand-L	25.5	6.36965
	SM-Hand-L	26	6.40087
	SM-Hand-L	26.5	6.42981
	SM-Hand-L	27	6.47628
	SM-Hand-L	27.5	6.50061
	SM-Hand-L	28	6.5274
	SM-Hand-L	28.5	6.56321
	SM-Hand-L	29	6.60853
	SM-Hand-L	29.5	6.64827
	SM-Hand-L	30	6.71284
	SM-Hand-L	30.5	6.73663
	SM-Hand-L	31	6.76639
	SM-Hand-L	31.5	6.81933
	SM-Hand-L	32	6.8563
	SM-Hand-L	32.5	6.89133
	SM-Hand-L	33	6.93752
	SM-Hand-L	33.5	6.96963
	SM-Hand-L	34	6.99349
	SM-Hand-L	34.5	7.03628
	SM-Hand-L	35	7.09322
	SM-Hand-L	35.5	7.15515
	SM-Hand-L	36	7.19196
	SM-Hand-L	36.5	7.24581
	SM-Hand-L	37	7.28459
	SM-Hand-L	37.5	7.34677
	SM-Hand-L	38	7.40824
	SM-Hand-L	38.5	7.42282
	SM-Hand-L	39	7.49806
	SM-Hand-L	39.5	7.58016
	SM-Hand-L	40	7.656
	SM-Hand-L	40.5	7.71426
	SM-Hand-L	41	7.75934
	SM-Hand-L	41.5	7.8042
	SM-Hand-L	42	7.84695
	SM-Hand-L	42.5	7.89335
	SM-Hand-L	43	7.95887
	SM-Hand-L	43.5	8.00576
	SM-Hand-L	44	8.05404
	SM-Hand-L	44.5	8.09155
	SM-Hand-L	45	8.13398
	SM-Hand-L	45.5	8.17614
	SM-Hand-L	46	8.23189
	SM-Hand-L	46.5	8.28553
	SM-Hand-L	47	8.36115
	SM-Hand-L	47.5	8.4238
	SM-Hand-L	48	8.4699
	SM-Hand-L	48.5	8.49894
	SM-Hand-L	49	8.5249
	SM-Hand-L	49.5	8.56204
	SM-Hand-L	50	8.6071
	SM-Hand-L	50.5	8.64913
	SM-Hand-L	51	8.71206
	SM-Hand-L	51.5	8.75706
	SM-Hand-L	52	8.80883
	SM-Hand-L	52.5	8.84677
	SM-Hand-L	53	8.89946
	SM-Hand-L	53.5	8.97752
	SM-Hand-L	54	9.02115
	SM-Hand-L	54.5	9.05704
	SM-Hand-L	55	9.10007
	SM-Hand-L	55.5	9.15777
	SM-Hand-L	56	9.20116
	SM-Hand-L	56.5	9.26104
	SM-Hand-L	57	9.31234
	SM-Hand-L	57.5	9.35806
	SM-Hand-L	58	9.41221
	SM-Hand-L	58.5	9.44631
	SM-Hand-L	59	9.50245
	SM-Hand-L	59.5	9.56195
	SM-Hand-L	60	9.59139
	AUD	0	6.74276
	AUD	0.5	6.26519
	AUD	1	5.8634
	AUD	1.5	5.4795
	AUD	2	5.14309
	AUD	2.5	4.77962
	AUD	3	4.43552
	AUD	3.5	4.16995
	AUD	4	3.93388
	AUD	4.5	3.73211
	AUD	5	3.56718
	AUD	5.5	3.43171
	AUD	6	3.31152
	AUD	6.5	3.21434
	AUD	7	3.09289
	AUD	7.5	3.00571
	AUD	8	2.92143
	AUD	8.5	2.83102
	AUD	9	2.74142
	AUD	9.5	2.6671
	AUD	10	2.61041
	AUD	10.5	2.56425
	AUD	11	2.52743
	AUD	11.5	2.50568
	AUD	12	2.46823
	AUD	12.5	2.43613
	AUD	13	2.41189
	AUD	13.5	2.39312
	AUD	14	2.37365
	AUD	14.5	2.34927
	AUD	15	2.33522
	AUD	15.5	2.30677
	AUD	16	2.30675
	AUD	16.5	2.29496
	AUD	17	2.27772
	AUD	17.5	2.26674
	AUD	18	2.25599
	AUD	18.5	2.25432
	AUD	19	2.24725
	AUD	19.5	2.24799
	AUD	20	2.24044
	AUD	20.5	2.24876
	AUD	21	2.25083
	AUD	21.5	2.25056
	AUD	22	2.25554
	AUD	22.5	2.26294
	AUD	23	2.26938
	AUD	23.5	2.2763
	AUD	24	2.28667
	AUD	24.5	2.2961
	AUD	25	2.31153
	AUD	25.5	2.33377
	AUD	26	2.36419
	AUD	26.5	2.39741
	AUD	27	2.4266
	AUD	27.5	2.44979
	AUD	28	2.47844
	AUD	28.5	2.52423
	AUD	29	2.55439
	AUD	29.5	2.58546
	AUD	30	2.62577
	AUD	30.5	2.65939
	AUD	31	2.68745
	AUD	31.5	2.72128
	AUD	32	2.75133
	AUD	32.5	2.77857
	AUD	33	2.79779
	AUD	33.5	2.82701
	AUD	34	2.85445
	AUD	34.5	2.88812
	AUD	35	2.92522
	AUD	35.5	2.947
	AUD	36	2.98662
	AUD	36.5	3.01873
	AUD	37	3.04994
	AUD	37.5	3.08033
	AUD	38	3.11234
	AUD	38.5	3.14362
	AUD	39	3.18451
	AUD	39.5	3.21953
	AUD	40	3.25599
	AUD	40.5	3.28414
	AUD	41	3.31612
	AUD	41.5	3.34491
	AUD	42	3.37402
	AUD	42.5	3.40321
	AUD	43	3.44262
	AUD	43.5	3.48655
	AUD	44	3.53054
	AUD	44.5	3.56046
	AUD	45	3.5917
	AUD	45.5	3.62266
	AUD	46	3.6537
	AUD	46.5	3.68533
	AUD	47	3.72673
	AUD	47.5	3.75871
	AUD	48	3.80171
	AUD	48.5	3.8424
	AUD	49	3.88644
	AUD	49.5	3.92443
	AUD	50	3.97839
	AUD	50.5	4.02262
	AUD	51	4.07048
	AUD	51.5	4.10737
	AUD	52	4.15972
	AUD	52.5	4.20024
	AUD	53	4.24322
	AUD	53.5	4.29404
	AUD	54	4.33677
	AUD	54.5	4.38497
	AUD	55	4.44373
	AUD	55.5	4.48613
	AUD	56	4.52413
	AUD	56.5	4.57087
	AUD	57	4.62686
	AUD	57.5	4.68059
	AUD	58	4.733
	AUD	58.5	4.78401
	AUD	59	4.83889
	AUD	59.5	4.9001
	AUD	60	4.94813
	VA-Par	0	3.81217
	VA-Par	0.5	3.46297
	VA-Par	1	3.17671
	VA-Par	1.5	2.94304
	VA-Par	2	2.77838
	VA-Par	2.5	2.58835
	VA-Par	3	2.40123
	VA-Par	3.5	2.24606
	VA-Par	4	2.13542
	VA-Par	4.5	2.04853
	VA-Par	5	1.98374
	VA-Par	5.5	1.92686
	VA-Par	6	1.87809
	VA-Par	6.5	1.83874
	VA-Par	7	1.82112
	VA-Par	7.5	1.7975
	VA-Par	8	1.77536
	VA-Par	8.5	1.76431
	VA-Par	9	1.75473
	VA-Par	9.5	1.74955
	VA-Par	10	1.74634
	VA-Par	10.5	1.72137
	VA-Par	11	1.7075
	VA-Par	11.5	1.6955
	VA-Par	12	1.69029
	VA-Par	12.5	1.6936
	VA-Par	13	1.69112
	VA-Par	13.5	1.69101
	VA-Par	14	1.69173
	VA-Par	14.5	1.69927
	VA-Par	15	1.70824
	VA-Par	15.5	1.7106
	VA-Par	16	1.72308
	VA-Par	16.5	1.7298
	VA-Par	17	1.74487
	VA-Par	17.5	1.75202
	VA-Par	18	1.76517
	VA-Par	18.5	1.77313
	VA-Par	19	1.77789
	VA-Par	19.5	1.78981
	VA-Par	20	1.79727
	VA-Par	20.5	1.80431
	VA-Par	21	1.82047
	VA-Par	21.5	1.83079
	VA-Par	22	1.83997
	VA-Par	22.5	1.85183
	VA-Par	23	1.8622
	VA-Par	23.5	1.8689
	VA-Par	24	1.88125
	VA-Par	24.5	1.89289
	VA-Par	25	1.91325
	VA-Par	25.5	1.92202
	VA-Par	26	1.93304
	VA-Par	26.5	1.94487
	VA-Par	27	1.95535
	VA-Par	27.5	1.96397
	VA-Par	28	1.98164
	VA-Par	28.5	2.00009
	VA-Par	29	2.02105
	VA-Par	29.5	2.04174
	VA-Par	30	2.06333
	VA-Par	30.5	2.08061
	VA-Par	31	2.09951
	VA-Par	31.5	2.11189
	VA-Par	32	2.12789
	VA-Par	32.5	2.14803
	VA-Par	33	2.17466
	VA-Par	33.5	2.1897
	VA-Par	34	2.2094
	VA-Par	34.5	2.2347
	VA-Par	35	2.24671
	VA-Par	35.5	2.27335
	VA-Par	36	2.30103
	VA-Par	36.5	2.3255
	VA-Par	37	2.3502
	VA-Par	37.5	2.37286
	VA-Par	38	2.40194
	VA-Par	38.5	2.42613
	VA-Par	39	2.45352
	VA-Par	39.5	2.48638
	VA-Par	40	2.51461
	VA-Par	40.5	2.54486
	VA-Par	41	2.57098
	VA-Par	41.5	2.59713
	VA-Par	42	2.62655
	VA-Par	42.5	2.65805
	VA-Par	43	2.68639
	VA-Par	43.5	2.71813
	VA-Par	44	2.74411
	VA-Par	44.5	2.78365
	VA-Par	45	2.81391
	VA-Par	45.5	2.84598
	VA-Par	46	2.8774
	VA-Par	46.5	2.92047
	VA-Par	47	2.95593
	VA-Par	47.5	2.98671
	VA-Par	48	3.02007
	VA-Par	48.5	3.05685
	VA-Par	49	3.09569
	VA-Par	49.5	3.13612
	VA-Par	50	3.18533
	VA-Par	50.5	3.22589
	VA-Par	51	3.26926
	VA-Par	51.5	3.30675
	VA-Par	52	3.34559
	VA-Par	52.5	3.3808
	VA-Par	53	3.42782
	VA-Par	53.5	3.47173
	VA-Par	54	3.51266
	VA-Par	54.5	3.5715
	VA-Par	55	3.62329
	VA-Par	55.5	3.67898
	VA-Par	56	3.73204
	VA-Par	56.5	3.78221
	VA-Par	57	3.82754
	VA-Par	57.5	3.88441
	VA-Par	58	3.93015
	VA-Par	58.5	3.98919
	VA-Par	59	4.03895
	VA-Par	59.5	4.08128
	VA-Par	60	4.12877
	VIS-Occ-Med	0	6.32493
	VIS-Occ-Med	0.5	5.61206
	VIS-Occ-Med	1	4.9845
	VIS-Occ-Med	1.5	4.36075
	VIS-Occ-Med	2	3.84873
	VIS-Occ-Med	2.5	3.43838
	VIS-Occ-Med	3	3.12513
	VIS-Occ-Med	3.5	2.88457
	VIS-Occ-Med	4	2.69821
	VIS-Occ-Med	4.5	2.5593
	VIS-Occ-Med	5	2.45911
	VIS-Occ-Med	5.5	2.38988
	VIS-Occ-Med	6	2.3448
	VIS-Occ-Med	6.5	2.31955
	VIS-Occ-Med	7	2.30007
	VIS-Occ-Med	7.5	2.27562
	VIS-Occ-Med	8	2.2409
	VIS-Occ-Med	8.5	2.21527
	VIS-Occ-Med	9	2.20028
	VIS-Occ-Med	9.5	2.19442
	VIS-Occ-Med	10	2.19694
	VIS-Occ-Med	10.5	2.19219
	VIS-Occ-Med	11	2.1878
	VIS-Occ-Med	11.5	2.18839
	VIS-Occ-Med	12	2.17338
	VIS-Occ-Med	12.5	2.16779
	VIS-Occ-Med	13	2.16322
	VIS-Occ-Med	13.5	2.15873
	VIS-Occ-Med	14	2.17385
	VIS-Occ-Med	14.5	2.17032
	VIS-Occ-Med	15	2.17734
	VIS-Occ-Med	15.5	2.16903
	VIS-Occ-Med	16	2.1789
	VIS-Occ-Med	16.5	2.18641
	VIS-Occ-Med	17	2.19121
	VIS-Occ-Med	17.5	2.19125
	VIS-Occ-Med	18	2.19432
	VIS-Occ-Med	18.5	2.19393
	VIS-Occ-Med	19	2.19365
	VIS-Occ-Med	19.5	2.21091
	VIS-Occ-Med	20	2.22157
	VIS-Occ-Med	20.5	2.22669
	VIS-Occ-Med	21	2.22722
	VIS-Occ-Med	21.5	2.22924
	VIS-Occ-Med	22	2.24412
	VIS-Occ-Med	22.5	2.25049
	VIS-Occ-Med	23	2.25812
	VIS-Occ-Med	23.5	2.25898
	VIS-Occ-Med	24	2.26589
	VIS-Occ-Med	24.5	2.26984
	VIS-Occ-Med	25	2.27729
	VIS-Occ-Med	25.5	2.28993
	VIS-Occ-Med	26	2.30899
	VIS-Occ-Med	26.5	2.31911
	VIS-Occ-Med	27	2.32637
	VIS-Occ-Med	27.5	2.33987
	VIS-Occ-Med	28	2.35949
	VIS-Occ-Med	28.5	2.38311
	VIS-Occ-Med	29	2.3957
	VIS-Occ-Med	29.5	2.40985
	VIS-Occ-Med	30	2.42244
	VIS-Occ-Med	30.5	2.44439
	VIS-Occ-Med	31	2.46695
	VIS-Occ-Med	31.5	2.48368
	VIS-Occ-Med	32	2.50561
	VIS-Occ-Med	32.5	2.52992
	VIS-Occ-Med	33	2.52969
	VIS-Occ-Med	33.5	2.54226
	VIS-Occ-Med	34	2.55873
	VIS-Occ-Med	34.5	2.5718
	VIS-Occ-Med	35	2.59037
	VIS-Occ-Med	35.5	2.60117
	VIS-Occ-Med	36	2.61247
	VIS-Occ-Med	36.5	2.62233
	VIS-Occ-Med	37	2.62598
	VIS-Occ-Med	37.5	2.65005
	VIS-Occ-Med	38	2.67541
	VIS-Occ-Med	38.5	2.69821
	VIS-Occ-Med	39	2.71326
	VIS-Occ-Med	39.5	2.7275
	VIS-Occ-Med	40	2.74362
	VIS-Occ-Med	40.5	2.76373
	VIS-Occ-Med	41	2.78783
	VIS-Occ-Med	41.5	2.81819
	VIS-Occ-Med	42	2.83916
	VIS-Occ-Med	42.5	2.87638
	VIS-Occ-Med	43	2.89371
	VIS-Occ-Med	43.5	2.91912
	VIS-Occ-Med	44	2.95045
	VIS-Occ-Med	44.5	2.97564
	VIS-Occ-Med	45	3.01097
	VIS-Occ-Med	45.5	3.04157
	VIS-Occ-Med	46	3.0811
	VIS-Occ-Med	46.5	3.12755
	VIS-Occ-Med	47	3.16504
	VIS-Occ-Med	47.5	3.21474
	VIS-Occ-Med	48	3.25895
	VIS-Occ-Med	48.5	3.305
	VIS-Occ-Med	49	3.35084
	VIS-Occ-Med	49.5	3.38779
	VIS-Occ-Med	50	3.43829
	VIS-Occ-Med	50.5	3.48523
	VIS-Occ-Med	51	3.52735
	VIS-Occ-Med	51.5	3.57035
	VIS-Occ-Med	52	3.63623
	VIS-Occ-Med	52.5	3.68085
	VIS-Occ-Med	53	3.73369
	VIS-Occ-Med	53.5	3.78012
	VIS-Occ-Med	54	3.83262
	VIS-Occ-Med	54.5	3.87581
	VIS-Occ-Med	55	3.92011
	VIS-Occ-Med	55.5	3.98281
	VIS-Occ-Med	56	4.02763
	VIS-Occ-Med	56.5	4.06556
	VIS-Occ-Med	57	4.1207
	VIS-Occ-Med	57.5	4.16916
	VIS-Occ-Med	58	4.23003
	VIS-Occ-Med	58.5	4.26996
	VIS-Occ-Med	59	4.32329
	VIS-Occ-Med	59.5	4.38921
	VIS-Occ-Med	60	4.45606
	VIS-Occ-Inf	0	8.16101
	VIS-Occ-Inf	0.5	7.81037
	VIS-Occ-Inf	1	7.53942
	VIS-Occ-Inf	1.5	7.33559
	VIS-Occ-Inf	2	7.12411
	VIS-Occ-Inf	2.5	6.9741
	VIS-Occ-Inf	3	6.81923
	VIS-Occ-Inf	3.5	6.67498
	VIS-Occ-Inf	4	6.5171
	VIS-Occ-Inf	4.5	6.38717
	VIS-Occ-Inf	5	6.20732
	VIS-Occ-Inf	5.5	6.06314
	VIS-Occ-Inf	6	5.91651
	VIS-Occ-Inf	6.5	5.80914
	VIS-Occ-Inf	7	5.72677
	VIS-Occ-Inf	7.5	5.67055
	VIS-Occ-Inf	8	5.59191
	VIS-Occ-Inf	8.5	5.45025
	VIS-Occ-Inf	9	5.37423
	VIS-Occ-Inf	9.5	5.2865
	VIS-Occ-Inf	10	5.25588
	VIS-Occ-Inf	10.5	5.189
	VIS-Occ-Inf	11	5.12296
	VIS-Occ-Inf	11.5	5.0146
	VIS-Occ-Inf	12	4.9342
	VIS-Occ-Inf	12.5	4.89016
	VIS-Occ-Inf	13	4.81492
	VIS-Occ-Inf	13.5	4.7554
	VIS-Occ-Inf	14	4.69891
	VIS-Occ-Inf	14.5	4.65127
	VIS-Occ-Inf	15	4.60339
	VIS-Occ-Inf	15.5	4.59994
	VIS-Occ-Inf	16	4.60931
	VIS-Occ-Inf	16.5	4.6398
	VIS-Occ-Inf	17	4.65948
	VIS-Occ-Inf	17.5	4.62571
	VIS-Occ-Inf	18	4.59061
	VIS-Occ-Inf	18.5	4.56643
	VIS-Occ-Inf	19	4.58216
	VIS-Occ-Inf	19.5	4.54153
	VIS-Occ-Inf	20	4.57135
	VIS-Occ-Inf	20.5	4.57479
	VIS-Occ-Inf	21	4.58777
	VIS-Occ-Inf	21.5	4.60736
	VIS-Occ-Inf	22	4.61437
	VIS-Occ-Inf	22.5	4.6403
	VIS-Occ-Inf	23	4.65559
	VIS-Occ-Inf	23.5	4.64811
	VIS-Occ-Inf	24	4.65828
	VIS-Occ-Inf	24.5	4.6653
	VIS-Occ-Inf	25	4.67179
	VIS-Occ-Inf	25.5	4.69485
	VIS-Occ-Inf	26	4.70873
	VIS-Occ-Inf	26.5	4.71861
	VIS-Occ-Inf	27	4.73762
	VIS-Occ-Inf	27.5	4.75671
	VIS-Occ-Inf	28	4.77586
	VIS-Occ-Inf	28.5	4.79356
	VIS-Occ-Inf	29	4.8069
	VIS-Occ-Inf	29.5	4.81324
	VIS-Occ-Inf	30	4.82906
	VIS-Occ-Inf	30.5	4.83526
	VIS-Occ-Inf	31	4.83697
	VIS-Occ-Inf	31.5	4.85802
	VIS-Occ-Inf	32	4.8671
	VIS-Occ-Inf	32.5	4.87628
	VIS-Occ-Inf	33	4.88443
	VIS-Occ-Inf	33.5	4.88931
	VIS-Occ-Inf	34	4.88904
	VIS-Occ-Inf	34.5	4.90901
	VIS-Occ-Inf	35	4.91742
	VIS-Occ-Inf	35.5	4.92374
	VIS-Occ-Inf	36	4.93815
	VIS-Occ-Inf	36.5	4.94751
	VIS-Occ-Inf	37	4.95996
	VIS-Occ-Inf	37.5	4.98299
	VIS-Occ-Inf	38	5.00216
	VIS-Occ-Inf	38.5	5.00984
	VIS-Occ-Inf	39	5.02431
	VIS-Occ-Inf	39.5	5.02519
	VIS-Occ-Inf	40	5.02008
	VIS-Occ-Inf	40.5	5.01959
	VIS-Occ-Inf	41	5.02892
	VIS-Occ-Inf	41.5	5.06841
	VIS-Occ-Inf	42	5.09375
	VIS-Occ-Inf	42.5	5.10639
	VIS-Occ-Inf	43	5.12391
	VIS-Occ-Inf	43.5	5.13279
	VIS-Occ-Inf	44	5.13963
	VIS-Occ-Inf	44.5	5.14598
	VIS-Occ-Inf	45	5.14747
	VIS-Occ-Inf	45.5	5.15103
	VIS-Occ-Inf	46	5.17939
	VIS-Occ-Inf	46.5	5.19825
	VIS-Occ-Inf	47	5.20173
	VIS-Occ-Inf	47.5	5.2126
	VIS-Occ-Inf	48	5.21775
	VIS-Occ-Inf	48.5	5.22307
	VIS-Occ-Inf	49	5.22433
	VIS-Occ-Inf	49.5	5.18859
	VIS-Occ-Inf	50	5.18621
	VIS-Occ-Inf	50.5	5.20116
	VIS-Occ-Inf	51	5.20185
	VIS-Occ-Inf	51.5	5.20357
	VIS-Occ-Inf	52	5.21136
	VIS-Occ-Inf	52.5	5.20676
	VIS-Occ-Inf	53	5.21016
	VIS-Occ-Inf	53.5	5.21875
	VIS-Occ-Inf	54	5.22546
	VIS-Occ-Inf	54.5	5.23419
	VIS-Occ-Inf	55	5.24412
	VIS-Occ-Inf	55.5	5.25246
	VIS-Occ-Inf	56	5.28536
	VIS-Occ-Inf	56.5	5.28873
	VIS-Occ-Inf	57	5.30801
	VIS-Occ-Inf	57.5	5.29795
	VIS-Occ-Inf	58	5.3246
	VIS-Occ-Inf	58.5	5.3336
	VIS-Occ-Inf	59	5.36221
	VIS-Occ-Inf	59.5	5.41151
	VIS-Occ-Inf	60	5.43442
	VIS-Occ-Pol	0	4.85465
	VIS-Occ-Pol	0.5	4.62565
	VIS-Occ-Pol	1	4.41235
	VIS-Occ-Pol	1.5	4.20839
	VIS-Occ-Pol	2	4.00198
	VIS-Occ-Pol	2.5	3.87846
	VIS-Occ-Pol	3	3.80396
	VIS-Occ-Pol	3.5	3.71724
	VIS-Occ-Pol	4	3.69567
	VIS-Occ-Pol	4.5	3.62967
	VIS-Occ-Pol	5	3.58492
	VIS-Occ-Pol	5.5	3.52
	VIS-Occ-Pol	6	3.47478
	VIS-Occ-Pol	6.5	3.44813
	VIS-Occ-Pol	7	3.39863
	VIS-Occ-Pol	7.5	3.35266
	VIS-Occ-Pol	8	3.35743
	VIS-Occ-Pol	8.5	3.33386
	VIS-Occ-Pol	9	3.31036
	VIS-Occ-Pol	9.5	3.31343
	VIS-Occ-Pol	10	3.31378
	VIS-Occ-Pol	10.5	3.30806
	VIS-Occ-Pol	11	3.30022
	VIS-Occ-Pol	11.5	3.3064
	VIS-Occ-Pol	12	3.28704
	VIS-Occ-Pol	12.5	3.28133
	VIS-Occ-Pol	13	3.28015
	VIS-Occ-Pol	13.5	3.2661
	VIS-Occ-Pol	14	3.24891
	VIS-Occ-Pol	14.5	3.24219
	VIS-Occ-Pol	15	3.19951
	VIS-Occ-Pol	15.5	3.198
	VIS-Occ-Pol	16	3.20401
	VIS-Occ-Pol	16.5	3.18369
	VIS-Occ-Pol	17	3.16074
	VIS-Occ-Pol	17.5	3.1415
	VIS-Occ-Pol	18	3.13015
	VIS-Occ-Pol	18.5	3.09262
	VIS-Occ-Pol	19	3.09402
	VIS-Occ-Pol	19.5	3.08521
	VIS-Occ-Pol	20	3.08423
	VIS-Occ-Pol	20.5	3.09081
	VIS-Occ-Pol	21	3.08082
	VIS-Occ-Pol	21.5	3.0728
	VIS-Occ-Pol	22	3.07451
	VIS-Occ-Pol	22.5	3.06161
	VIS-Occ-Pol	23	3.06732
	VIS-Occ-Pol	23.5	3.07346
	VIS-Occ-Pol	24	3.07561
	VIS-Occ-Pol	24.5	3.04783
	VIS-Occ-Pol	25	3.04135
	VIS-Occ-Pol	25.5	3.03921
	VIS-Occ-Pol	26	3.01494
	VIS-Occ-Pol	26.5	3.01659
	VIS-Occ-Pol	27	3.02141
	VIS-Occ-Pol	27.5	3.00481
	VIS-Occ-Pol	28	2.9936
	VIS-Occ-Pol	28.5	2.9778
	VIS-Occ-Pol	29	2.98813
	VIS-Occ-Pol	29.5	2.99511
	VIS-Occ-Pol	30	2.98661
	VIS-Occ-Pol	30.5	3.00518
	VIS-Occ-Pol	31	3.02736
	VIS-Occ-Pol	31.5	3.02049
	VIS-Occ-Pol	32	3.04515
	VIS-Occ-Pol	32.5	3.05017
	VIS-Occ-Pol	33	3.05387
	VIS-Occ-Pol	33.5	3.05091
	VIS-Occ-Pol	34	3.06773
	VIS-Occ-Pol	34.5	3.08554
	VIS-Occ-Pol	35	3.11268
	VIS-Occ-Pol	35.5	3.08589
	VIS-Occ-Pol	36	3.08162
	VIS-Occ-Pol	36.5	3.09193
	VIS-Occ-Pol	37	3.09678
	VIS-Occ-Pol	37.5	3.10355
	VIS-Occ-Pol	38	3.09583
	VIS-Occ-Pol	38.5	3.08747
	VIS-Occ-Pol	39	3.0967
	VIS-Occ-Pol	39.5	3.11504
	VIS-Occ-Pol	40	3.13424
	VIS-Occ-Pol	40.5	3.14868
	VIS-Occ-Pol	41	3.17315
	VIS-Occ-Pol	41.5	3.16412
	VIS-Occ-Pol	42	3.17597
	VIS-Occ-Pol	42.5	3.18587
	VIS-Occ-Pol	43	3.19914
	VIS-Occ-Pol	43.5	3.2301
	VIS-Occ-Pol	44	3.23706
	VIS-Occ-Pol	44.5	3.24733
	VIS-Occ-Pol	45	3.29675
	VIS-Occ-Pol	45.5	3.31748
	VIS-Occ-Pol	46	3.3468
	VIS-Occ-Pol	46.5	3.35237
	VIS-Occ-Pol	47	3.36239
	VIS-Occ-Pol	47.5	3.38487
	VIS-Occ-Pol	48	3.42575
	VIS-Occ-Pol	48.5	3.44699
	VIS-Occ-Pol	49	3.46455
	VIS-Occ-Pol	49.5	3.48924
	VIS-Occ-Pol	50	3.51488
	VIS-Occ-Pol	50.5	3.53121
	VIS-Occ-Pol	51	3.5736
	VIS-Occ-Pol	51.5	3.583
	VIS-Occ-Pol	52	3.61003
	VIS-Occ-Pol	52.5	3.63498
	VIS-Occ-Pol	53	3.67352
	VIS-Occ-Pol	53.5	3.69958
	VIS-Occ-Pol	54	3.74933
	VIS-Occ-Pol	54.5	3.79884
	VIS-Occ-Pol	55	3.84289
	VIS-Occ-Pol	55.5	3.87716
	VIS-Occ-Pol	56	3.89403
	VIS-Occ-Pol	56.5	3.91271
	VIS-Occ-Pol	57	3.92851
	VIS-Occ-Pol	57.5	3.95937
	VIS-Occ-Pol	58	3.99917
	VIS-Occ-Pol	58.5	4.00723
	VIS-Occ-Pol	59	4.0447
	VIS-Occ-Pol	59.5	4.07816
	VIS-Occ-Pol	60	4.10325
	VIS-Lat	0	7.70258
	VIS-Lat	0.5	7.59365
	VIS-Lat	1	7.494
	VIS-Lat	1.5	7.39869
	VIS-Lat	2	7.30884
	VIS-Lat	2.5	7.17587
	VIS-Lat	3	7.12609
	VIS-Lat	3.5	7.05524
	VIS-Lat	4	7.04914
	VIS-Lat	4.5	7.01112
	VIS-Lat	5	7.01691
	VIS-Lat	5.5	6.99465
	VIS-Lat	6	6.97477
	VIS-Lat	6.5	6.97999
	VIS-Lat	7	6.98756
	VIS-Lat	7.5	6.96639
	VIS-Lat	8	6.93644
	VIS-Lat	8.5	6.89923
	VIS-Lat	9	6.8694
	VIS-Lat	9.5	6.83995
	VIS-Lat	10	6.82228
	VIS-Lat	10.5	6.80729
	VIS-Lat	11	6.79135
	VIS-Lat	11.5	6.77526
	VIS-Lat	12	6.75403
	VIS-Lat	12.5	6.72766
	VIS-Lat	13	6.72072
	VIS-Lat	13.5	6.70586
	VIS-Lat	14	6.70605
	VIS-Lat	14.5	6.67515
	VIS-Lat	15	6.66585
	VIS-Lat	15.5	6.67271
	VIS-Lat	16	6.68369
	VIS-Lat	16.5	6.68423
	VIS-Lat	17	6.68813
	VIS-Lat	17.5	6.73158
	VIS-Lat	18	6.7172
	VIS-Lat	18.5	6.70092
	VIS-Lat	19	6.70636
	VIS-Lat	19.5	6.69389
	VIS-Lat	20	6.70029
	VIS-Lat	20.5	6.70607
	VIS-Lat	21	6.70532
	VIS-Lat	21.5	6.71815
	VIS-Lat	22	6.71885
	VIS-Lat	22.5	6.73202
	VIS-Lat	23	6.72477
	VIS-Lat	23.5	6.72498
	VIS-Lat	24	6.71254
	VIS-Lat	24.5	6.68782
	VIS-Lat	25	6.67965
	VIS-Lat	25.5	6.67133
	VIS-Lat	26	6.65869
	VIS-Lat	26.5	6.66094
	VIS-Lat	27	6.65503
	VIS-Lat	27.5	6.65293
	VIS-Lat	28	6.66319
	VIS-Lat	28.5	6.67469
	VIS-Lat	29	6.68703
	VIS-Lat	29.5	6.67652
	VIS-Lat	30	6.66752
	VIS-Lat	30.5	6.66763
	VIS-Lat	31	6.67794
	VIS-Lat	31.5	6.68015
	VIS-Lat	32	6.69329
	VIS-Lat	32.5	6.70701
	VIS-Lat	33	6.69818
	VIS-Lat	33.5	6.69997
	VIS-Lat	34	6.71091
	VIS-Lat	34.5	6.71987
	VIS-Lat	35	6.72533
	VIS-Lat	35.5	6.72578
	VIS-Lat	36	6.72876
	VIS-Lat	36.5	6.71727
	VIS-Lat	37	6.73057
	VIS-Lat	37.5	6.75131
	VIS-Lat	38	6.75391
	VIS-Lat	38.5	6.72321
	VIS-Lat	39	6.73102
	VIS-Lat	39.5	6.74245
	VIS-Lat	40	6.74184
	VIS-Lat	40.5	6.71693
	VIS-Lat	41	6.72393
	VIS-Lat	41.5	6.71061
	VIS-Lat	42	6.70931
	VIS-Lat	42.5	6.7091
	VIS-Lat	43	6.72004
	VIS-Lat	43.5	6.73761
	VIS-Lat	44	6.74623
	VIS-Lat	44.5	6.75228
	VIS-Lat	45	6.75318
	VIS-Lat	45.5	6.74662
	VIS-Lat	46	6.75083
	VIS-Lat	46.5	6.74866
	VIS-Lat	47	6.74352
	VIS-Lat	47.5	6.78053
	VIS-Lat	48	6.76914
	VIS-Lat	48.5	6.75443
	VIS-Lat	49	6.73592
	VIS-Lat	49.5	6.74276
	VIS-Lat	50	6.73317
	VIS-Lat	50.5	6.71863
	VIS-Lat	51	6.70246
	VIS-Lat	51.5	6.7026
	VIS-Lat	52	6.70708
	VIS-Lat	52.5	6.70096
	VIS-Lat	53	6.67679
	VIS-Lat	53.5	6.6841
	VIS-Lat	54	6.67359
	VIS-Lat	54.5	6.67323
	VIS-Lat	55	6.67731
	VIS-Lat	55.5	6.68237
	VIS-Lat	56	6.68039
	VIS-Lat	56.5	6.6805
	VIS-Lat	57	6.66524
	VIS-Lat	57.5	6.66186
	VIS-Lat	58	6.68884
	VIS-Lat	58.5	6.68391
	VIS-Lat	59	6.69763
	VIS-Lat	59.5	6.71641
	VIS-Lat	60	6.7229
	VIS-Occ-Sup	0	5.86278
	VIS-Occ-Sup	0.5	5.75585
	VIS-Occ-Sup	1	5.65459
	VIS-Occ-Sup	1.5	5.5449
	VIS-Occ-Sup	2	5.45279
	VIS-Occ-Sup	2.5	5.34919
	VIS-Occ-Sup	3	5.26051
	VIS-Occ-Sup	3.5	5.17703
	VIS-Occ-Sup	4	5.10219
	VIS-Occ-Sup	4.5	5.02508
	VIS-Occ-Sup	5	4.95729
	VIS-Occ-Sup	5.5	4.89021
	VIS-Occ-Sup	6	4.83678
	VIS-Occ-Sup	6.5	4.7821
	VIS-Occ-Sup	7	4.73424
	VIS-Occ-Sup	7.5	4.70226
	VIS-Occ-Sup	8	4.68013
	VIS-Occ-Sup	8.5	4.63866
	VIS-Occ-Sup	9	4.59132
	VIS-Occ-Sup	9.5	4.56166
	VIS-Occ-Sup	10	4.51965
	VIS-Occ-Sup	10.5	4.47751
	VIS-Occ-Sup	11	4.44427
	VIS-Occ-Sup	11.5	4.40799
	VIS-Occ-Sup	12	4.36634
	VIS-Occ-Sup	12.5	4.31689
	VIS-Occ-Sup	13	4.27856
	VIS-Occ-Sup	13.5	4.23884
	VIS-Occ-Sup	14	4.20803
	VIS-Occ-Sup	14.5	4.17527
	VIS-Occ-Sup	15	4.14185
	VIS-Occ-Sup	15.5	4.10361
	VIS-Occ-Sup	16	4.06624
	VIS-Occ-Sup	16.5	4.02194
	VIS-Occ-Sup	17	3.98771
	VIS-Occ-Sup	17.5	3.95106
	VIS-Occ-Sup	18	3.9128
	VIS-Occ-Sup	18.5	3.87711
	VIS-Occ-Sup	19	3.82787
	VIS-Occ-Sup	19.5	3.79794
	VIS-Occ-Sup	20	3.75486
	VIS-Occ-Sup	20.5	3.72178
	VIS-Occ-Sup	21	3.68312
	VIS-Occ-Sup	21.5	3.64139
	VIS-Occ-Sup	22	3.58761
	VIS-Occ-Sup	22.5	3.54005
	VIS-Occ-Sup	23	3.49854
	VIS-Occ-Sup	23.5	3.45866
	VIS-Occ-Sup	24	3.41833
	VIS-Occ-Sup	24.5	3.37468
	VIS-Occ-Sup	25	3.33394
	VIS-Occ-Sup	25.5	3.29245
	VIS-Occ-Sup	26	3.24477
	VIS-Occ-Sup	26.5	3.20696
	VIS-Occ-Sup	27	3.17921
	VIS-Occ-Sup	27.5	3.14935
	VIS-Occ-Sup	28	3.11804
	VIS-Occ-Sup	28.5	3.07985
	VIS-Occ-Sup	29	3.04261
	VIS-Occ-Sup	29.5	3.01319
	VIS-Occ-Sup	30	2.98363
	VIS-Occ-Sup	30.5	2.94835
	VIS-Occ-Sup	31	2.91274
	VIS-Occ-Sup	31.5	2.88186
	VIS-Occ-Sup	32	2.85186
	VIS-Occ-Sup	32.5	2.82495
	VIS-Occ-Sup	33	2.79613
	VIS-Occ-Sup	33.5	2.76484
	VIS-Occ-Sup	34	2.73178
	VIS-Occ-Sup	34.5	2.71093
	VIS-Occ-Sup	35	2.68844
	VIS-Occ-Sup	35.5	2.66886
	VIS-Occ-Sup	36	2.64096
	VIS-Occ-Sup	36.5	2.62031
	VIS-Occ-Sup	37	2.59066
	VIS-Occ-Sup	37.5	2.56069
	VIS-Occ-Sup	38	2.53793
	VIS-Occ-Sup	38.5	2.50881
	VIS-Occ-Sup	39	2.4869
	VIS-Occ-Sup	39.5	2.47157
	VIS-Occ-Sup	40	2.45446
	VIS-Occ-Sup	40.5	2.43777
	VIS-Occ-Sup	41	2.41767
	VIS-Occ-Sup	41.5	2.39452
	VIS-Occ-Sup	42	2.37822
	VIS-Occ-Sup	42.5	2.36978
	VIS-Occ-Sup	43	2.36418
	VIS-Occ-Sup	43.5	2.35032
	VIS-Occ-Sup	44	2.33482
	VIS-Occ-Sup	44.5	2.33154
	VIS-Occ-Sup	45	2.32299
	VIS-Occ-Sup	45.5	2.32477
	VIS-Occ-Sup	46	2.3117
	VIS-Occ-Sup	46.5	2.31194
	VIS-Occ-Sup	47	2.31445
	VIS-Occ-Sup	47.5	2.30854
	VIS-Occ-Sup	48	2.31757
	VIS-Occ-Sup	48.5	2.31545
	VIS-Occ-Sup	49	2.31978
	VIS-Occ-Sup	49.5	2.32186
	VIS-Occ-Sup	50	2.31766
	VIS-Occ-Sup	50.5	2.32015
	VIS-Occ-Sup	51	2.31929
	VIS-Occ-Sup	51.5	2.31923
	VIS-Occ-Sup	52	2.31921
	VIS-Occ-Sup	52.5	2.33091
	VIS-Occ-Sup	53	2.32657
	VIS-Occ-Sup	53.5	2.33568
	VIS-Occ-Sup	54	2.34735
	VIS-Occ-Sup	54.5	2.36742
	VIS-Occ-Sup	55	2.38942
	VIS-Occ-Sup	55.5	2.39762
	VIS-Occ-Sup	56	2.41199
	VIS-Occ-Sup	56.5	2.41844
	VIS-Occ-Sup	57	2.42818
	VIS-Occ-Sup	57.5	2.44184
	VIS-Occ-Sup	58	2.45199
	VIS-Occ-Sup	58.5	2.47244
	VIS-Occ-Sup	59	2.47332
	VIS-Occ-Sup	59.5	2.48475
	VIS-Occ-Sup	60	2.4938
	SAL-Med	0	1.78952
	SAL-Med	0.5	1.76323
	SAL-Med	1	1.71885
	SAL-Med	1.5	1.68558
	SAL-Med	2	1.65365
	SAL-Med	2.5	1.62069
	SAL-Med	3	1.58679
	SAL-Med	3.5	1.58224
	SAL-Med	4	1.57261
	SAL-Med	4.5	1.57363
	SAL-Med	5	1.57224
	SAL-Med	5.5	1.5972
	SAL-Med	6	1.63667
	SAL-Med	6.5	1.67559
	SAL-Med	7	1.72505
	SAL-Med	7.5	1.77906
	SAL-Med	8	1.84659
	SAL-Med	8.5	1.90376
	SAL-Med	9	1.96028
	SAL-Med	9.5	2.02306
	SAL-Med	10	2.07243
	SAL-Med	10.5	2.12144
	SAL-Med	11	2.16811
	SAL-Med	11.5	2.21801
	SAL-Med	12	2.25407
	SAL-Med	12.5	2.2866
	SAL-Med	13	2.30558
	SAL-Med	13.5	2.3211
	SAL-Med	14	2.3451
	SAL-Med	14.5	2.36244
	SAL-Med	15	2.37124
	SAL-Med	15.5	2.38273
	SAL-Med	16	2.39514
	SAL-Med	16.5	2.39544
	SAL-Med	17	2.39728
	SAL-Med	17.5	2.39476
	SAL-Med	18	2.39503
	SAL-Med	18.5	2.39295
	SAL-Med	19	2.39619
	SAL-Med	19.5	2.39966
	SAL-Med	20	2.3989
	SAL-Med	20.5	2.39158
	SAL-Med	21	2.38904
	SAL-Med	21.5	2.37919
	SAL-Med	22	2.37848
	SAL-Med	22.5	2.3703
	SAL-Med	23	2.36605
	SAL-Med	23.5	2.36307
	SAL-Med	24	2.35875
	SAL-Med	24.5	2.34591
	SAL-Med	25	2.34263
	SAL-Med	25.5	2.34069
	SAL-Med	26	2.33421
	SAL-Med	26.5	2.32653
	SAL-Med	27	2.32286
	SAL-Med	27.5	2.3219
	SAL-Med	28	2.31771
	SAL-Med	28.5	2.31881
	SAL-Med	29	2.31272
	SAL-Med	29.5	2.30783
	SAL-Med	30	2.30514
	SAL-Med	30.5	2.30186
	SAL-Med	31	2.30024
	SAL-Med	31.5	2.29991
	SAL-Med	32	2.30421
	SAL-Med	32.5	2.31025
	SAL-Med	33	2.3165
	SAL-Med	33.5	2.31939
	SAL-Med	34	2.32211
	SAL-Med	34.5	2.33228
	SAL-Med	35	2.33562
	SAL-Med	35.5	2.33754
	SAL-Med	36	2.3429
	SAL-Med	36.5	2.34463
	SAL-Med	37	2.35858
	SAL-Med	37.5	2.36666
	SAL-Med	38	2.37214
	SAL-Med	38.5	2.38853
	SAL-Med	39	2.39598
	SAL-Med	39.5	2.40643
	SAL-Med	40	2.41511
	SAL-Med	40.5	2.4227
	SAL-Med	41	2.43109
	SAL-Med	41.5	2.43963
	SAL-Med	42	2.45457
	SAL-Med	42.5	2.45848
	SAL-Med	43	2.47243
	SAL-Med	43.5	2.48985
	SAL-Med	44	2.50811
	SAL-Med	44.5	2.52032
	SAL-Med	45	2.53808
	SAL-Med	45.5	2.55584
	SAL-Med	46	2.56778
	SAL-Med	46.5	2.57569
	SAL-Med	47	2.58487
	SAL-Med	47.5	2.59198
	SAL-Med	48	2.60809
	SAL-Med	48.5	2.62602
	SAL-Med	49	2.64509
	SAL-Med	49.5	2.65458
	SAL-Med	50	2.66784
	SAL-Med	50.5	2.67877
	SAL-Med	51	2.69183
	SAL-Med	51.5	2.70433
	SAL-Med	52	2.71736
	SAL-Med	52.5	2.73003
	SAL-Med	53	2.75027
	SAL-Med	53.5	2.76493
	SAL-Med	54	2.7844
	SAL-Med	54.5	2.80031
	SAL-Med	55	2.81724
	SAL-Med	55.5	2.83142
	SAL-Med	56	2.84314
	SAL-Med	56.5	2.8593
	SAL-Med	57	2.87537
	SAL-Med	57.5	2.88852
	SAL-Med	58	2.90373
	SAL-Med	58.5	2.91774
	SAL-Med	59	2.93289
	SAL-Med	59.5	2.95103
	SAL-Med	60	2.96941
	SAL-Lat	0	1.71119
	SAL-Lat	0.5	1.59907
	SAL-Lat	1	1.42354
	SAL-Lat	1.5	1.28483
	SAL-Lat	2	1.16786
	SAL-Lat	2.5	1.05618
	SAL-Lat	3	0.943361
	SAL-Lat	3.5	0.886961
	SAL-Lat	4	0.85886
	SAL-Lat	4.5	0.844259
	SAL-Lat	5	0.827355
	SAL-Lat	5.5	0.827134
	SAL-Lat	6	0.837486
	SAL-Lat	6.5	0.839418
	SAL-Lat	7	0.849883
	SAL-Lat	7.5	0.871097
	SAL-Lat	8	0.894751
	SAL-Lat	8.5	0.927349
	SAL-Lat	9	0.965654
	SAL-Lat	9.5	0.996364
	SAL-Lat	10	1.04548
	SAL-Lat	10.5	1.09922
	SAL-Lat	11	1.1541
	SAL-Lat	11.5	1.19711
	SAL-Lat	12	1.24579
	SAL-Lat	12.5	1.28174
	SAL-Lat	13	1.31841
	SAL-Lat	13.5	1.35414
	SAL-Lat	14	1.38072
	SAL-Lat	14.5	1.41124
	SAL-Lat	15	1.44382
	SAL-Lat	15.5	1.47288
	SAL-Lat	16	1.50395
	SAL-Lat	16.5	1.52746
	SAL-Lat	17	1.54605
	SAL-Lat	17.5	1.57186
	SAL-Lat	18	1.58529
	SAL-Lat	18.5	1.61053
	SAL-Lat	19	1.61733
	SAL-Lat	19.5	1.6286
	SAL-Lat	20	1.63545
	SAL-Lat	20.5	1.65211
	SAL-Lat	21	1.66742
	SAL-Lat	21.5	1.67918
	SAL-Lat	22	1.68967
	SAL-Lat	22.5	1.69405
	SAL-Lat	23	1.70741
	SAL-Lat	23.5	1.72503
	SAL-Lat	24	1.73459
	SAL-Lat	24.5	1.73844
	SAL-Lat	25	1.73804
	SAL-Lat	25.5	1.74435
	SAL-Lat	26	1.75733
	SAL-Lat	26.5	1.76398
	SAL-Lat	27	1.76919
	SAL-Lat	27.5	1.78172
	SAL-Lat	28	1.793
	SAL-Lat	28.5	1.80428
	SAL-Lat	29	1.81555
	SAL-Lat	29.5	1.82436
	SAL-Lat	30	1.83033
	SAL-Lat	30.5	1.84422
	SAL-Lat	31	1.85875
	SAL-Lat	31.5	1.87438
	SAL-Lat	32	1.88713
	SAL-Lat	32.5	1.90525
	SAL-Lat	33	1.92458
	SAL-Lat	33.5	1.94787
	SAL-Lat	34	1.96728
	SAL-Lat	34.5	1.98503
	SAL-Lat	35	2.00936
	SAL-Lat	35.5	2.03402
	SAL-Lat	36	2.05503
	SAL-Lat	36.5	2.08356
	SAL-Lat	37	2.10387
	SAL-Lat	37.5	2.13509
	SAL-Lat	38	2.16123
	SAL-Lat	38.5	2.182
	SAL-Lat	39	2.20926
	SAL-Lat	39.5	2.23065
	SAL-Lat	40	2.25347
	SAL-Lat	40.5	2.28218
	SAL-Lat	41	2.31163
	SAL-Lat	41.5	2.3435
	SAL-Lat	42	2.36575
	SAL-Lat	42.5	2.38794
	SAL-Lat	43	2.41702
	SAL-Lat	43.5	2.44583
	SAL-Lat	44	2.4725
	SAL-Lat	44.5	2.4998
	SAL-Lat	45	2.52926
	SAL-Lat	45.5	2.55402
	SAL-Lat	46	2.58039
	SAL-Lat	46.5	2.60536
	SAL-Lat	47	2.63156
	SAL-Lat	47.5	2.65685
	SAL-Lat	48	2.6851
	SAL-Lat	48.5	2.71372
	SAL-Lat	49	2.73856
	SAL-Lat	49.5	2.76787
	SAL-Lat	50	2.80035
	SAL-Lat	50.5	2.83256
	SAL-Lat	51	2.86394
	SAL-Lat	51.5	2.89092
	SAL-Lat	52	2.9187
	SAL-Lat	52.5	2.94789
	SAL-Lat	53	2.97407
	SAL-Lat	53.5	2.99785
	SAL-Lat	54	3.02405
	SAL-Lat	54.5	3.05223
	SAL-Lat	55	3.07825
	SAL-Lat	55.5	3.1086
	SAL-Lat	56	3.14172
	SAL-Lat	56.5	3.17228
	SAL-Lat	57	3.19729
	SAL-Lat	57.5	3.21889
	SAL-Lat	58	3.25248
	SAL-Lat	58.5	3.2768
	SAL-Lat	59	3.30259
	SAL-Lat	59.5	3.32688
	SAL-Lat	60	3.3501
	DM-Phippo	0	6.14896
	DM-Phippo	0.5	5.9852
	DM-Phippo	1	5.84325
	DM-Phippo	1.5	5.73059
	DM-Phippo	2	5.70294
	DM-Phippo	2.5	5.6552
	DM-Phippo	3	5.61189
	DM-Phippo	3.5	5.64488
	DM-Phippo	4	5.6263
	DM-Phippo	4.5	5.66403
	DM-Phippo	5	5.66275
	DM-Phippo	5.5	5.64605
	DM-Phippo	6	5.66339
	DM-Phippo	6.5	5.63785
	DM-Phippo	7	5.61607
	DM-Phippo	7.5	5.63177
	DM-Phippo	8	5.65561
	DM-Phippo	8.5	5.65838
	DM-Phippo	9	5.6392
	DM-Phippo	9.5	5.64024
	DM-Phippo	10	5.68354
	DM-Phippo	10.5	5.68434
	DM-Phippo	11	5.68728
	DM-Phippo	11.5	5.69483
	DM-Phippo	12	5.67702
	DM-Phippo	12.5	5.66438
	DM-Phippo	13	5.66664
	DM-Phippo	13.5	5.63205
	DM-Phippo	14	5.60566
	DM-Phippo	14.5	5.58206
	DM-Phippo	15	5.54394
	DM-Phippo	15.5	5.52579
	DM-Phippo	16	5.507
	DM-Phippo	16.5	5.47974
	DM-Phippo	17	5.44953
	DM-Phippo	17.5	5.40454
	DM-Phippo	18	5.36971
	DM-Phippo	18.5	5.35769
	DM-Phippo	19	5.34275
	DM-Phippo	19.5	5.31472
	DM-Phippo	20	5.2759
	DM-Phippo	20.5	5.24133
	DM-Phippo	21	5.21442
	DM-Phippo	21.5	5.18555
	DM-Phippo	22	5.14994
	DM-Phippo	22.5	5.12351
	DM-Phippo	23	5.12378
	DM-Phippo	23.5	5.09733
	DM-Phippo	24	5.07078
	DM-Phippo	24.5	5.04856
	DM-Phippo	25	5.01476
	DM-Phippo	25.5	4.96775
	DM-Phippo	26	4.95931
	DM-Phippo	26.5	4.94406
	DM-Phippo	27	4.90655
	DM-Phippo	27.5	4.90816
	DM-Phippo	28	4.88616
	DM-Phippo	28.5	4.87025
	DM-Phippo	29	4.84913
	DM-Phippo	29.5	4.81866
	DM-Phippo	30	4.7844
	DM-Phippo	30.5	4.76546
	DM-Phippo	31	4.74245
	DM-Phippo	31.5	4.72944
	DM-Phippo	32	4.69207
	DM-Phippo	32.5	4.65946
	DM-Phippo	33	4.63747
	DM-Phippo	33.5	4.61823
	DM-Phippo	34	4.58726
	DM-Phippo	34.5	4.57829
	DM-Phippo	35	4.56561
	DM-Phippo	35.5	4.54888
	DM-Phippo	36	4.54131
	DM-Phippo	36.5	4.52775
	DM-Phippo	37	4.52025
	DM-Phippo	37.5	4.51132
	DM-Phippo	38	4.51254
	DM-Phippo	38.5	4.49504
	DM-Phippo	39	4.47851
	DM-Phippo	39.5	4.4713
	DM-Phippo	40	4.45328
	DM-Phippo	40.5	4.43969
	DM-Phippo	41	4.44256
	DM-Phippo	41.5	4.45737
	DM-Phippo	42	4.46649
	DM-Phippo	42.5	4.48453
	DM-Phippo	43	4.49313
	DM-Phippo	43.5	4.49189
	DM-Phippo	44	4.49875
	DM-Phippo	44.5	4.51989
	DM-Phippo	45	4.54233
	DM-Phippo	45.5	4.54987
	DM-Phippo	46	4.56564
	DM-Phippo	46.5	4.58596
	DM-Phippo	47	4.60151
	DM-Phippo	47.5	4.61253
	DM-Phippo	48	4.61599
	DM-Phippo	48.5	4.63711
	DM-Phippo	49	4.65763
	DM-Phippo	49.5	4.67148
	DM-Phippo	50	4.6878
	DM-Phippo	50.5	4.69966
	DM-Phippo	51	4.71987
	DM-Phippo	51.5	4.75447
	DM-Phippo	52	4.77029
	DM-Phippo	52.5	4.77415
	DM-Phippo	53	4.80131
	DM-Phippo	53.5	4.82565
	DM-Phippo	54	4.85047
	DM-Phippo	54.5	4.86882
	DM-Phippo	55	4.90602
	DM-Phippo	55.5	4.93843
	DM-Phippo	56	4.97666
	DM-Phippo	56.5	4.99922
	DM-Phippo	57	5.0275
	DM-Phippo	57.5	5.04719
	DM-Phippo	58	5.06662
	DM-Phippo	58.5	5.07217
	DM-Phippo	59	5.09577
	DM-Phippo	59.5	5.14231
	DM-Phippo	60	5.15129
	DM-Ang	0	4.258
	DM-Ang	0.5	3.9419
	DM-Ang	1	3.63628
	DM-Ang	1.5	3.361
	DM-Ang	2	3.12211
	DM-Ang	2.5	2.88542
	DM-Ang	3	2.69015
	DM-Ang	3.5	2.52475
	DM-Ang	4	2.39426
	DM-Ang	4.5	2.27412
	DM-Ang	5	2.18361
	DM-Ang	5.5	2.08953
	DM-Ang	6	2.0219
	DM-Ang	6.5	1.961
	DM-Ang	7	1.91396
	DM-Ang	7.5	1.88889
	DM-Ang	8	1.85064
	DM-Ang	8.5	1.80531
	DM-Ang	9	1.7685
	DM-Ang	9.5	1.73757
	DM-Ang	10	1.71496
	DM-Ang	10.5	1.68995
	DM-Ang	11	1.66211
	DM-Ang	11.5	1.6433
	DM-Ang	12	1.63183
	DM-Ang	12.5	1.62103
	DM-Ang	13	1.60879
	DM-Ang	13.5	1.59449
	DM-Ang	14	1.5816
	DM-Ang	14.5	1.5679
	DM-Ang	15	1.55877
	DM-Ang	15.5	1.55756
	DM-Ang	16	1.55124
	DM-Ang	16.5	1.54076
	DM-Ang	17	1.53296
	DM-Ang	17.5	1.52448
	DM-Ang	18	1.52794
	DM-Ang	18.5	1.53148
	DM-Ang	19	1.53436
	DM-Ang	19.5	1.53503
	DM-Ang	20	1.54165
	DM-Ang	20.5	1.54564
	DM-Ang	21	1.54986
	DM-Ang	21.5	1.55535
	DM-Ang	22	1.56369
	DM-Ang	22.5	1.58593
	DM-Ang	23	1.59058
	DM-Ang	23.5	1.61655
	DM-Ang	24	1.64229
	DM-Ang	24.5	1.66668
	DM-Ang	25	1.68405
	DM-Ang	25.5	1.71287
	DM-Ang	26	1.73898
	DM-Ang	26.5	1.76415
	DM-Ang	27	1.78618
	DM-Ang	27.5	1.80984
	DM-Ang	28	1.83022
	DM-Ang	28.5	1.84944
	DM-Ang	29	1.86417
	DM-Ang	29.5	1.88151
	DM-Ang	30	1.91732
	DM-Ang	30.5	1.94572
	DM-Ang	31	1.97497
	DM-Ang	31.5	1.99523
	DM-Ang	32	2.02483
	DM-Ang	32.5	2.05178
	DM-Ang	33	2.07778
	DM-Ang	33.5	2.10891
	DM-Ang	34	2.14965
	DM-Ang	34.5	2.17963
	DM-Ang	35	2.21524
	DM-Ang	35.5	2.25489
	DM-Ang	36	2.29455
	DM-Ang	36.5	2.3263
	DM-Ang	37	2.36358
	DM-Ang	37.5	2.4106
	DM-Ang	38	2.44857
	DM-Ang	38.5	2.5026
	DM-Ang	39	2.541
	DM-Ang	39.5	2.59697
	DM-Ang	40	2.64153
	DM-Ang	40.5	2.68652
	DM-Ang	41	2.73766
	DM-Ang	41.5	2.78798
	DM-Ang	42	2.84519
	DM-Ang	42.5	2.89693
	DM-Ang	43	2.95103
	DM-Ang	43.5	3.005
	DM-Ang	44	3.06257
	DM-Ang	44.5	3.11193
	DM-Ang	45	3.16293
	DM-Ang	45.5	3.21873
	DM-Ang	46	3.2768
	DM-Ang	46.5	3.33406
	DM-Ang	47	3.38905
	DM-Ang	47.5	3.44634
	DM-Ang	48	3.5044
	DM-Ang	48.5	3.56185
	DM-Ang	49	3.62375
	DM-Ang	49.5	3.6719
	DM-Ang	50	3.72522
	DM-Ang	50.5	3.79184
	DM-Ang	51	3.84487
	DM-Ang	51.5	3.90976
	DM-Ang	52	3.96629
	DM-Ang	52.5	4.03425
	DM-Ang	53	4.11659
	DM-Ang	53.5	4.17898
	DM-Ang	54	4.24618
	DM-Ang	54.5	4.31499
	DM-Ang	55	4.37971
	DM-Ang	55.5	4.43743
	DM-Ang	56	4.50567
	DM-Ang	56.5	4.56623
	DM-Ang	57	4.63525
	DM-Ang	57.5	4.70684
	DM-Ang	58	4.7747
	DM-Ang	58.5	4.83978
	DM-Ang	59	4.90877
	DM-Ang	59.5	4.97411
	DM-Ang	60	5.04111
	DM-Pref	0	5.4269
	DM-Pref	0.5	5.03209
	DM-Pref	1	4.62294
	DM-Pref	1.5	4.2798
	DM-Pref	2	3.97496
	DM-Pref	2.5	3.68465
	DM-Pref	3	3.43384
	DM-Pref	3.5	3.19852
	DM-Pref	4	2.99524
	DM-Pref	4.5	2.8357
	DM-Pref	5	2.69827
	DM-Pref	5.5	2.56091
	DM-Pref	6	2.45104
	DM-Pref	6.5	2.37112
	DM-Pref	7	2.27185
	DM-Pref	7.5	2.21097
	DM-Pref	8	2.15134
	DM-Pref	8.5	2.10991
	DM-Pref	9	2.05488
	DM-Pref	9.5	2.02414
	DM-Pref	10	2.00211
	DM-Pref	10.5	1.97473
	DM-Pref	11	1.96306
	DM-Pref	11.5	1.94239
	DM-Pref	12	1.91799
	DM-Pref	12.5	1.90333
	DM-Pref	13	1.88671
	DM-Pref	13.5	1.88094
	DM-Pref	14	1.87487
	DM-Pref	14.5	1.87968
	DM-Pref	15	1.88336
	DM-Pref	15.5	1.89549
	DM-Pref	16	1.91163
	DM-Pref	16.5	1.91643
	DM-Pref	17	1.91925
	DM-Pref	17.5	1.93483
	DM-Pref	18	1.94813
	DM-Pref	18.5	1.95771
	DM-Pref	19	1.96897
	DM-Pref	19.5	1.98367
	DM-Pref	20	2.00354
	DM-Pref	20.5	2.01471
	DM-Pref	21	2.03219
	DM-Pref	21.5	2.04573
	DM-Pref	22	2.05832
	DM-Pref	22.5	2.07813
	DM-Pref	23	2.107
	DM-Pref	23.5	2.12659
	DM-Pref	24	2.14282
	DM-Pref	24.5	2.16721
	DM-Pref	25	2.18947
	DM-Pref	25.5	2.2115
	DM-Pref	26	2.23073
	DM-Pref	26.5	2.25774
	DM-Pref	27	2.29212
	DM-Pref	27.5	2.31905
	DM-Pref	28	2.34812
	DM-Pref	28.5	2.37721
	DM-Pref	29	2.40668
	DM-Pref	29.5	2.42813
	DM-Pref	30	2.45238
	DM-Pref	30.5	2.48269
	DM-Pref	31	2.50745
	DM-Pref	31.5	2.54077
	DM-Pref	32	2.57545
	DM-Pref	32.5	2.60637
	DM-Pref	33	2.63047
	DM-Pref	33.5	2.66142
	DM-Pref	34	2.70579
	DM-Pref	34.5	2.73902
	DM-Pref	35	2.7844
	DM-Pref	35.5	2.8339
	DM-Pref	36	2.86833
	DM-Pref	36.5	2.92176
	DM-Pref	37	2.95608
	DM-Pref	37.5	3.0003
	DM-Pref	38	3.03933
	DM-Pref	38.5	3.08205
	DM-Pref	39	3.12395
	DM-Pref	39.5	3.16699
	DM-Pref	40	3.20212
	DM-Pref	40.5	3.24291
	DM-Pref	41	3.29831
	DM-Pref	41.5	3.34903
	DM-Pref	42	3.3986
	DM-Pref	42.5	3.44895
	DM-Pref	43	3.50459
	DM-Pref	43.5	3.55999
	DM-Pref	44	3.62583
	DM-Pref	44.5	3.68112
	DM-Pref	45	3.73884
	DM-Pref	45.5	3.79292
	DM-Pref	46	3.83831
	DM-Pref	46.5	3.87979
	DM-Pref	47	3.93404
	DM-Pref	47.5	3.98281
	DM-Pref	48	4.03288
	DM-Pref	48.5	4.08121
	DM-Pref	49	4.12088
	DM-Pref	49.5	4.17129
	DM-Pref	50	4.22771
	DM-Pref	50.5	4.2746
	DM-Pref	51	4.31215
	DM-Pref	51.5	4.34605
	DM-Pref	52	4.39047
	DM-Pref	52.5	4.43841
	DM-Pref	53	4.48567
	DM-Pref	53.5	4.54144
	DM-Pref	54	4.60341
	DM-Pref	54.5	4.65264
	DM-Pref	55	4.69539
	DM-Pref	55.5	4.7419
	DM-Pref	56	4.78107
	DM-Pref	56.5	4.82351
	DM-Pref	57	4.86826
	DM-Pref	57.5	4.91609
	DM-Pref	58	4.96556
	DM-Pref	58.5	5.01115
	DM-Pref	59	5.05365
	DM-Pref	59.5	5.10274
	DM-Pref	60	5.13276
	DM-Cing-Post	0	4.74919
	DM-Cing-Post	0.5	4.45506
	DM-Cing-Post	1	4.15413
	DM-Cing-Post	1.5	3.87491
	DM-Cing-Post	2	3.63659
	DM-Cing-Post	2.5	3.43182
	DM-Cing-Post	3	3.23139
	DM-Cing-Post	3.5	3.07377
	DM-Cing-Post	4	2.92336
	DM-Cing-Post	4.5	2.78552
	DM-Cing-Post	5	2.69497
	DM-Cing-Post	5.5	2.59754
	DM-Cing-Post	6	2.5194
	DM-Cing-Post	6.5	2.44716
	DM-Cing-Post	7	2.4015
	DM-Cing-Post	7.5	2.33533
	DM-Cing-Post	8	2.28963
	DM-Cing-Post	8.5	2.22998
	DM-Cing-Post	9	2.17059
	DM-Cing-Post	9.5	2.13589
	DM-Cing-Post	10	2.09694
	DM-Cing-Post	10.5	2.06882
	DM-Cing-Post	11	2.04331
	DM-Cing-Post	11.5	2.02715
	DM-Cing-Post	12	2.00591
	DM-Cing-Post	12.5	1.97864
	DM-Cing-Post	13	1.96126
	DM-Cing-Post	13.5	1.94862
	DM-Cing-Post	14	1.93367
	DM-Cing-Post	14.5	1.92629
	DM-Cing-Post	15	1.91458
	DM-Cing-Post	15.5	1.9133
	DM-Cing-Post	16	1.90416
	DM-Cing-Post	16.5	1.90544
	DM-Cing-Post	17	1.90403
	DM-Cing-Post	17.5	1.9071
	DM-Cing-Post	18	1.90884
	DM-Cing-Post	18.5	1.90731
	DM-Cing-Post	19	1.90798
	DM-Cing-Post	19.5	1.91676
	DM-Cing-Post	20	1.92392
	DM-Cing-Post	20.5	1.93016
	DM-Cing-Post	21	1.94279
	DM-Cing-Post	21.5	1.95066
	DM-Cing-Post	22	1.96207
	DM-Cing-Post	22.5	1.9708
	DM-Cing-Post	23	1.97864
	DM-Cing-Post	23.5	1.99028
	DM-Cing-Post	24	2.00963
	DM-Cing-Post	24.5	2.0152
	DM-Cing-Post	25	2.02851
	DM-Cing-Post	25.5	2.05199
	DM-Cing-Post	26	2.06239
	DM-Cing-Post	26.5	2.07753
	DM-Cing-Post	27	2.08797
	DM-Cing-Post	27.5	2.102
	DM-Cing-Post	28	2.1078
	DM-Cing-Post	28.5	2.11052
	DM-Cing-Post	29	2.12202
	DM-Cing-Post	29.5	2.11846
	DM-Cing-Post	30	2.11802
	DM-Cing-Post	30.5	2.11383
	DM-Cing-Post	31	2.11809
[truncated: 1,631 more rows]

## Sheet: FigureS3b
Figure S3b	Network	GrowthRate
	SM-Foot	0.108263
	SM-Hand-L	0.324163
	SM-Hand-R	-0.0449322
	SM-Tongue	0.564724
	AUD	-0.232581
	VIS-Occ-Med	-0.248057
	VIS-Lat	-0.112652
	VIS-Occ-Sup	-0.707747
	VIS-Occ-Inf	-0.333008
	VIS-Occ-Pol	-0.133313
	SAL-Med	0.427989
	SAL-Lat	0.598422
	VA-Front	0.470122
	VA-Par	0.0905031
	DM-Pref	-0.0164831
	DM-Cing-Post	-0.255328
	DM-Ang	0.170663
	DM-Temp-L	0.63544
	DM-Temp-R	0.21951
	DM-Phippo	-0.145796
	EC-Pref	0.295739
	EC-Front-L	0.414918
	EC-Front-R	0.533515
	EC-SMarg	-0.0539288
	EC-Temp	-0.0778462
	DA-Par-Med	0.644503
	DA-Par-L	-0.0804752
	DA-Par-R	0.104826
	DA-SMarg	1.02151
	DA-Temp	0.129905

## Sheet: FigureS7
Figure S7	Network	Month	Female_Peak_connectivity	Male_Peak_connectivity
	SM-Foot	0	7.69953	7.15414
	SM-Foot	0.5	7.5197	7.05458
	SM-Foot	1	7.42585	6.97027
	SM-Foot	1.5	7.34962	6.86729
	SM-Foot	2	7.33537	6.82078
	SM-Foot	2.5	7.33373	6.78736
	SM-Foot	3	7.32619	6.7692
	SM-Foot	3.5	7.31238	6.75209
	SM-Foot	4	7.32321	6.77854
	SM-Foot	4.5	7.37903	6.79047
	SM-Foot	5	7.42526	6.82035
	SM-Foot	5.5	7.49759	6.85672
	SM-Foot	6	7.55361	6.88205
	SM-Foot	6.5	7.60034	6.91169
	SM-Foot	7	7.62454	6.91464
	SM-Foot	7.5	7.64844	6.9413
	SM-Foot	8	7.68491	7.01456
	SM-Foot	8.5	7.71854	7.06538
	SM-Foot	9	7.72402	7.09995
	SM-Foot	9.5	7.74674	7.12887
	SM-Foot	10	7.77936	7.16989
	SM-Foot	10.5	7.7887	7.19231
	SM-Foot	11	7.7695	7.23736
	SM-Foot	11.5	7.78197	7.26824
	SM-Foot	12	7.77995	7.27647
	SM-Foot	12.5	7.75975	7.28892
	SM-Foot	13	7.74476	7.30784
	SM-Foot	13.5	7.72643	7.31834
	SM-Foot	14	7.73069	7.34735
	SM-Foot	14.5	7.73148	7.3527
	SM-Foot	15	7.71169	7.35914
	SM-Foot	15.5	7.70641	7.3711
	SM-Foot	16	7.70308	7.3813
	SM-Foot	16.5	7.70914	7.38757
	SM-Foot	17	7.69801	7.41788
	SM-Foot	17.5	7.68795	7.42676
	SM-Foot	18	7.68786	7.43691
	SM-Foot	18.5	7.68499	7.45733
	SM-Foot	19	7.67478	7.48103
	SM-Foot	19.5	7.68283	7.49889
	SM-Foot	20	7.68058	7.52285
	SM-Foot	20.5	7.6785	7.53865
	SM-Foot	21	7.67083	7.54632
	SM-Foot	21.5	7.66487	7.55719
	SM-Foot	22	7.66319	7.56661
	SM-Foot	22.5	7.66129	7.56897
	SM-Foot	23	7.66418	7.57518
	SM-Foot	23.5	7.66594	7.59039
	SM-Foot	24	7.66429	7.59059
	SM-Foot	24.5	7.66796	7.59362
	SM-Foot	25	7.65471	7.6018
	SM-Foot	25.5	7.65902	7.61087
	SM-Foot	26	7.66593	7.61846
	SM-Foot	26.5	7.67342	7.63721
	SM-Foot	27	7.6787	7.65532
	SM-Foot	27.5	7.68979	7.6501
	SM-Foot	28	7.70808	7.64946
	SM-Foot	28.5	7.70787	7.64663
	SM-Foot	29	7.7102	7.64709
	SM-Foot	29.5	7.71269	7.64191
	SM-Foot	30	7.72242	7.65488
	SM-Foot	30.5	7.73882	7.6587
	SM-Foot	31	7.74806	7.64345
	SM-Foot	31.5	7.75402	7.64854
	SM-Foot	32	7.76008	7.65507
	SM-Foot	32.5	7.78549	7.64136
	SM-Foot	33	7.80699	7.63394
	SM-Foot	33.5	7.81586	7.62547
	SM-Foot	34	7.8168	7.6122
	SM-Foot	34.5	7.82484	7.61332
	SM-Foot	35	7.83857	7.60627
	SM-Foot	35.5	7.86725	7.602
	SM-Foot	36	7.89748	7.59426
	SM-Foot	36.5	7.92221	7.59705
	SM-Foot	37	7.9465	7.59777
	SM-Foot	37.5	7.95764	7.59951
	SM-Foot	38	7.97193	7.58896
	SM-Foot	38.5	7.98098	7.59162
	SM-Foot	39	7.97172	7.58949
	SM-Foot	39.5	7.98888	7.5861
	SM-Foot	40	7.99652	7.57625
	SM-Foot	40.5	8.02295	7.57257
	SM-Foot	41	8.03979	7.57301
	SM-Foot	41.5	8.04798	7.56127
	SM-Foot	42	8.05732	7.55443
	SM-Foot	42.5	8.05777	7.54808
	SM-Foot	43	8.07154	7.54686
	SM-Foot	43.5	8.06244	7.54032
	SM-Foot	44	8.07355	7.54577
	SM-Foot	44.5	8.07744	7.54596
	SM-Foot	45	8.08124	7.5487
	SM-Foot	45.5	8.09412	7.5535
	SM-Foot	46	8.11181	7.56387
	SM-Foot	46.5	8.13364	7.57091
	SM-Foot	47	8.1337	7.56384
	SM-Foot	47.5	8.1473	7.57546
	SM-Foot	48	8.16435	7.57282
	SM-Foot	48.5	8.19508	7.56825
	SM-Foot	49	8.22469	7.56723
	SM-Foot	49.5	8.24144	7.57442
	SM-Foot	50	8.2767	7.58015
	SM-Foot	50.5	8.28216	7.57947
	SM-Foot	51	8.29336	7.57305
	SM-Foot	51.5	8.32171	7.58025
	SM-Foot	52	8.34525	7.5797
	SM-Foot	52.5	8.35557	7.58617
	SM-Foot	53	8.3582	7.58955
	SM-Foot	53.5	8.36941	7.59139
	SM-Foot	54	8.3763	7.59339
	SM-Foot	54.5	8.41615	7.59458
	SM-Foot	55	8.48643	7.59757
	SM-Foot	55.5	8.50218	7.6066
	SM-Foot	56	8.52603	7.61348
	SM-Foot	56.5	8.57196	7.62014
	SM-Foot	57	8.60335	7.62094
	SM-Foot	57.5	8.66062	7.6283
	SM-Foot	58	8.70557	7.64235
	SM-Foot	58.5	8.72627	7.64065
	SM-Foot	59	8.73167	7.64943
	SM-Foot	59.5	8.74648	7.65662
	SM-Foot	60	8.78807	7.65545
	SM-Tongue	0	6.27029	6.89054
	SM-Tongue	0.5	5.91076	6.58846
	SM-Tongue	1	5.50381	6.35143
	SM-Tongue	1.5	5.32346	6.10887
	SM-Tongue	2	5.14984	5.89531
	SM-Tongue	2.5	5.00054	5.72855
	SM-Tongue	3	4.99276	5.59634
	SM-Tongue	3.5	4.99578	5.48706
	SM-Tongue	4	4.92072	5.39758
	SM-Tongue	4.5	4.85529	5.38463
	SM-Tongue	5	4.81896	5.35169
	SM-Tongue	5.5	4.79805	5.34839
	SM-Tongue	6	4.797	5.28376
	SM-Tongue	6.5	4.71384	5.29396
	SM-Tongue	7	4.6557	5.31444
	SM-Tongue	7.5	4.63825	5.3409
	SM-Tongue	8	4.60018	5.32611
	SM-Tongue	8.5	4.61344	5.30965
	SM-Tongue	9	4.61794	5.30041
	SM-Tongue	9.5	4.64036	5.33039
	SM-Tongue	10	4.6839	5.31006
	SM-Tongue	10.5	4.68783	5.30421
	SM-Tongue	11	4.74321	5.32439
	SM-Tongue	11.5	4.77861	5.30823
	SM-Tongue	12	4.83426	5.32283
	SM-Tongue	12.5	4.91671	5.32809
	SM-Tongue	13	5.00498	5.31147
	SM-Tongue	13.5	5.11437	5.323
	SM-Tongue	14	5.20343	5.33583
	SM-Tongue	14.5	5.28158	5.37117
	SM-Tongue	15	5.366	5.39537
	SM-Tongue	15.5	5.48238	5.41693
	SM-Tongue	16	5.56856	5.42334
	SM-Tongue	16.5	5.65043	5.43717
	SM-Tongue	17	5.74248	5.43904
	SM-Tongue	17.5	5.82542	5.4508
	SM-Tongue	18	5.91231	5.44679
	SM-Tongue	18.5	5.97118	5.45487
	SM-Tongue	19	6.04531	5.48034
	SM-Tongue	19.5	6.09048	5.49717
	SM-Tongue	20	6.13117	5.50998
	SM-Tongue	20.5	6.15067	5.52465
	SM-Tongue	21	6.20825	5.53659
	SM-Tongue	21.5	6.23386	5.55162
	SM-Tongue	22	6.25046	5.57749
	SM-Tongue	22.5	6.28628	5.60586
	SM-Tongue	23	6.28641	5.63527
	SM-Tongue	23.5	6.32962	5.6579
	SM-Tongue	24	6.38834	5.66912
	SM-Tongue	24.5	6.42635	5.69874
	SM-Tongue	25	6.44851	5.72648
	SM-Tongue	25.5	6.48385	5.75015
	SM-Tongue	26	6.49979	5.77296
	SM-Tongue	26.5	6.54295	5.80142
	SM-Tongue	27	6.60054	5.81944
	SM-Tongue	27.5	6.62812	5.85268
	SM-Tongue	28	6.69638	5.88549
	SM-Tongue	28.5	6.76663	5.91596
	SM-Tongue	29	6.80646	5.9298
	SM-Tongue	29.5	6.85748	5.96224
	SM-Tongue	30	6.94356	5.98999
	SM-Tongue	30.5	7.01858	6.03388
	SM-Tongue	31	7.09357	6.07342
	SM-Tongue	31.5	7.15783	6.07814
	SM-Tongue	32	7.21064	6.10257
	SM-Tongue	32.5	7.29465	6.16458
	SM-Tongue	33	7.40052	6.19064
	SM-Tongue	33.5	7.51497	6.21494
	SM-Tongue	34	7.61305	6.23931
	SM-Tongue	34.5	7.71392	6.26495
	SM-Tongue	35	7.81443	6.29251
	SM-Tongue	35.5	7.90522	6.31019
	SM-Tongue	36	8.03723	6.33547
	SM-Tongue	36.5	8.19539	6.37516
	SM-Tongue	37	8.29645	6.3953
	SM-Tongue	37.5	8.45055	6.42489
	SM-Tongue	38	8.57727	6.45794
	SM-Tongue	38.5	8.73711	6.51129
	SM-Tongue	39	8.86042	6.55837
	SM-Tongue	39.5	8.97441	6.59497
	SM-Tongue	40	9.13595	6.62343
	SM-Tongue	40.5	9.26076	6.64754
	SM-Tongue	41	9.37266	6.70315
	SM-Tongue	41.5	9.57579	6.74904
	SM-Tongue	42	9.7162	6.768
	SM-Tongue	42.5	9.88152	6.81281
	SM-Tongue	43	10.0298	6.85841
	SM-Tongue	43.5	10.2097	6.89739
	SM-Tongue	44	10.4045	6.91999
	SM-Tongue	44.5	10.6204	6.9521
	SM-Tongue	45	10.8022	6.97402
	SM-Tongue	45.5	11.0098	6.99961
	SM-Tongue	46	11.1677	7.04801
	SM-Tongue	46.5	11.368	7.09897
	SM-Tongue	47	11.6338	7.15429
	SM-Tongue	47.5	11.8135	7.19994
	SM-Tongue	48	11.9494	7.22009
	SM-Tongue	48.5	12.1108	7.2449
	SM-Tongue	49	12.3475	7.31061
	SM-Tongue	49.5	12.5311	7.34558
	SM-Tongue	50	12.7586	7.40128
	SM-Tongue	50.5	12.9814	7.43466
	SM-Tongue	51	13.1619	7.47285
	SM-Tongue	51.5	13.2729	7.51509
	SM-Tongue	52	13.4875	7.56129
	SM-Tongue	52.5	13.6214	7.60549
	SM-Tongue	53	13.7717	7.6491
	SM-Tongue	53.5	13.9055	7.68518
	SM-Tongue	54	14.0127	7.70105
	SM-Tongue	54.5	14.2102	7.73773
	SM-Tongue	55	14.3911	7.7736
	SM-Tongue	55.5	14.6362	7.81571
	SM-Tongue	56	14.8006	7.85792
	SM-Tongue	56.5	14.925	7.88838
	SM-Tongue	57	15.1362	7.94053
	SM-Tongue	57.5	15.3467	7.99205
	SM-Tongue	58	15.5873	8.04763
	SM-Tongue	58.5	15.8074	8.08144
	SM-Tongue	59	15.958	8.11243
	SM-Tongue	59.5	16.1165	8.13437
	SM-Tongue	60	16.2659	8.17352
	SM-Hand-R	0	7.80267	9.87
	SM-Hand-R	0.5	7.36139	9.18488
	SM-Hand-R	1	6.95878	8.56316
	SM-Hand-R	1.5	6.71384	7.94551
	SM-Hand-R	2	6.41392	7.48929
	SM-Hand-R	2.5	6.20734	7.05355
	SM-Hand-R	3	6.07436	6.64111
	SM-Hand-R	3.5	5.9625	6.33619
	SM-Hand-R	4	5.82876	6.07376
	SM-Hand-R	4.5	5.78179	5.87638
	SM-Hand-R	5	5.72731	5.72017
	SM-Hand-R	5.5	5.65899	5.5956
	SM-Hand-R	6	5.61806	5.53155
	SM-Hand-R	6.5	5.5866	5.46558
	SM-Hand-R	7	5.53437	5.40829
	SM-Hand-R	7.5	5.49516	5.36408
	SM-Hand-R	8	5.48708	5.35049
	SM-Hand-R	8.5	5.46006	5.35307
	SM-Hand-R	9	5.44954	5.3474
	SM-Hand-R	9.5	5.44785	5.32488
	SM-Hand-R	10	5.45931	5.33009
	SM-Hand-R	10.5	5.46119	5.31914
	SM-Hand-R	11	5.45837	5.33049
	SM-Hand-R	11.5	5.45185	5.30425
	SM-Hand-R	12	5.47251	5.28961
	SM-Hand-R	12.5	5.48537	5.3049
	SM-Hand-R	13	5.49198	5.29602
	SM-Hand-R	13.5	5.49359	5.3204
	SM-Hand-R	14	5.5081	5.33529
	SM-Hand-R	14.5	5.51862	5.35568
	SM-Hand-R	15	5.54611	5.35762
	SM-Hand-R	15.5	5.59436	5.37733
	SM-Hand-R	16	5.63118	5.38497
	SM-Hand-R	16.5	5.67265	5.40332
	SM-Hand-R	17	5.68835	5.42338
	SM-Hand-R	17.5	5.71329	5.43485
	SM-Hand-R	18	5.74144	5.45333
	SM-Hand-R	18.5	5.77139	5.46532
	SM-Hand-R	19	5.79599	5.48545
	SM-Hand-R	19.5	5.82014	5.50236
	SM-Hand-R	20	5.85637	5.50769
	SM-Hand-R	20.5	5.87431	5.51453
	SM-Hand-R	21	5.9016	5.5299
	SM-Hand-R	21.5	5.92583	5.53318
	SM-Hand-R	22	5.91884	5.53039
	SM-Hand-R	22.5	5.94011	5.56103
	SM-Hand-R	23	5.97511	5.59499
	SM-Hand-R	23.5	6.02151	5.60943
	SM-Hand-R	24	6.04285	5.61826
	SM-Hand-R	24.5	6.04279	5.6383
	SM-Hand-R	25	6.0754	5.65443
	SM-Hand-R	25.5	6.10708	5.67463
	SM-Hand-R	26	6.14934	5.69448
	SM-Hand-R	26.5	6.17409	5.71635
	SM-Hand-R	27	6.20877	5.74422
	SM-Hand-R	27.5	6.23629	5.76253
	SM-Hand-R	28	6.25775	5.78156
	SM-Hand-R	28.5	6.28383	5.80433
	SM-Hand-R	29	6.30706	5.81152
	SM-Hand-R	29.5	6.34217	5.82673
	SM-Hand-R	30	6.37611	5.84835
	SM-Hand-R	30.5	6.43056	5.85824
	SM-Hand-R	31	6.44708	5.86759
	SM-Hand-R	31.5	6.47135	5.88802
	SM-Hand-R	32	6.5067	5.89036
	SM-Hand-R	32.5	6.54034	5.91745
	SM-Hand-R	33	6.57361	5.9484
	SM-Hand-R	33.5	6.60561	5.95452
	SM-Hand-R	34	6.63889	5.94787
	SM-Hand-R	34.5	6.66815	5.94028
	SM-Hand-R	35	6.69926	5.95539
	SM-Hand-R	35.5	6.74551	5.95718
	SM-Hand-R	36	6.7889	5.96154
	SM-Hand-R	36.5	6.82095	5.96103
	SM-Hand-R	37	6.84085	5.9831
	SM-Hand-R	37.5	6.89068	5.99115
	SM-Hand-R	38	6.93788	6.01185
	SM-Hand-R	38.5	6.98148	6.01758
	SM-Hand-R	39	7.02994	6.02807
	SM-Hand-R	39.5	7.07129	6.04366
	SM-Hand-R	40	7.12144	6.05193
	SM-Hand-R	40.5	7.14956	6.07631
	SM-Hand-R	41	7.18704	6.08926
	SM-Hand-R	41.5	7.23158	6.10387
	SM-Hand-R	42	7.25655	6.113
	SM-Hand-R	42.5	7.30757	6.11219
	SM-Hand-R	43	7.34582	6.11068
	SM-Hand-R	43.5	7.38679	6.10909
	SM-Hand-R	44	7.41592	6.10715
	SM-Hand-R	44.5	7.44694	6.1194
	SM-Hand-R	45	7.51942	6.13744
	SM-Hand-R	45.5	7.56027	6.14593
	SM-Hand-R	46	7.59165	6.1674
	SM-Hand-R	46.5	7.63091	6.18447
	SM-Hand-R	47	7.66917	6.20555
	SM-Hand-R	47.5	7.72136	6.23978
	SM-Hand-R	48	7.74707	6.26998
	SM-Hand-R	48.5	7.7869	6.27903
	SM-Hand-R	49	7.8237	6.2785
	SM-Hand-R	49.5	7.87123	6.29436
	SM-Hand-R	50	7.90371	6.30632
	SM-Hand-R	50.5	7.95024	6.32642
	SM-Hand-R	51	7.98942	6.3422
	SM-Hand-R	51.5	8.04047	6.35936
	SM-Hand-R	52	8.08914	6.38152
	SM-Hand-R	52.5	8.12267	6.399
	SM-Hand-R	53	8.15297	6.40832
	SM-Hand-R	53.5	8.18094	6.43718
	SM-Hand-R	54	8.23293	6.45531
	SM-Hand-R	54.5	8.25887	6.50038
	SM-Hand-R	55	8.28664	6.52659
	SM-Hand-R	55.5	8.33812	6.54894
	SM-Hand-R	56	8.36007	6.60112
	SM-Hand-R	56.5	8.41138	6.64399
	SM-Hand-R	57	8.46015	6.68217
	SM-Hand-R	57.5	8.49692	6.72768
	SM-Hand-R	58	8.51568	6.77711
	SM-Hand-R	58.5	8.55044	6.81524
	SM-Hand-R	59	8.58908	6.86599
	SM-Hand-R	59.5	8.65551	6.88735
	SM-Hand-R	60	8.68077	6.93231
	SM-Hand-L	0	7.3649	8.05157
	SM-Hand-L	0.5	7.07724	7.55431
	SM-Hand-L	1	6.86142	7.13281
	SM-Hand-L	1.5	6.67391	6.74902
	SM-Hand-L	2	6.48036	6.35949
	SM-Hand-L	2.5	6.35236	6.04283
	SM-Hand-L	3	6.21648	5.74254
	SM-Hand-L	3.5	6.09334	5.48328
	SM-Hand-L	4	6.05385	5.27346
	SM-Hand-L	4.5	5.98033	5.12861
	SM-Hand-L	5	5.99802	4.98254
	SM-Hand-L	5.5	5.98096	4.8832
	SM-Hand-L	6	5.95937	4.80936
	SM-Hand-L	6.5	5.95263	4.80899
	SM-Hand-L	7	5.92512	4.81818
	SM-Hand-L	7.5	5.86439	4.80712
	SM-Hand-L	8	5.80391	4.81651
	SM-Hand-L	8.5	5.78328	4.84964
	SM-Hand-L	9	5.77534	4.88065
	SM-Hand-L	9.5	5.76662	4.8762
	SM-Hand-L	10	5.79814	4.89549
	SM-Hand-L	10.5	5.81154	4.87231
	SM-Hand-L	11	5.83368	4.86333
	SM-Hand-L	11.5	5.86474	4.86365
	SM-Hand-L	12	5.88786	4.8491
	SM-Hand-L	12.5	5.91189	4.81415
	SM-Hand-L	13	5.948	4.84985
	SM-Hand-L	13.5	5.95102	4.89602
	SM-Hand-L	14	5.96427	4.94587
	SM-Hand-L	14.5	5.99249	4.97749
	SM-Hand-L	15	6.02484	5.01292
	SM-Hand-L	15.5	6.05712	5.0339
	SM-Hand-L	16	6.08091	5.07759
	SM-Hand-L	16.5	6.10935	5.10208
	SM-Hand-L	17	6.15239	5.14446
	SM-Hand-L	17.5	6.18683	5.18176
	SM-Hand-L	18	6.2222	5.21582
	SM-Hand-L	18.5	6.28675	5.2571
	SM-Hand-L	19	6.36129	5.27999
	SM-Hand-L	19.5	6.38769	5.31335
	SM-Hand-L	20	6.42389	5.35055
	SM-Hand-L	20.5	6.43608	5.3676
	SM-Hand-L	21	6.47153	5.38476
	SM-Hand-L	21.5	6.54081	5.41755
	SM-Hand-L	22	6.58581	5.45875
	SM-Hand-L	22.5	6.65622	5.49224
	SM-Hand-L	23	6.691	5.54015
	SM-Hand-L	23.5	6.7411	5.57956
	SM-Hand-L	24	6.79561	5.6203
	SM-Hand-L	24.5	6.83014	5.65953
	SM-Hand-L	25	6.89587	5.70776
	SM-Hand-L	25.5	6.94345	5.7556
	SM-Hand-L	26	6.98043	5.79174
	SM-Hand-L	26.5	7.04151	5.8269
	SM-Hand-L	27	7.10264	5.87134
	SM-Hand-L	27.5	7.15496	5.91362
	SM-Hand-L	28	7.21158	5.94805
	SM-Hand-L	28.5	7.24587	5.98222
	SM-Hand-L	29	7.3066	6.03298
	SM-Hand-L	29.5	7.38348	6.07272
	SM-Hand-L	30	7.42653	6.10587
	SM-Hand-L	30.5	7.47002	6.15202
	SM-Hand-L	31	7.52918	6.1966
	SM-Hand-L	31.5	7.60002	6.23721
	SM-Hand-L	32	7.65851	6.28287
	SM-Hand-L	32.5	7.7073	6.31989
	SM-Hand-L	33	7.75747	6.36645
	SM-Hand-L	33.5	7.81189	6.40101
	SM-Hand-L	34	7.88733	6.43329
	SM-Hand-L	34.5	7.94425	6.462
	SM-Hand-L	35	8.00001	6.50334
	SM-Hand-L	35.5	8.0496	6.53432
	SM-Hand-L	36	8.13001	6.57026
	SM-Hand-L	36.5	8.16794	6.61403
	SM-Hand-L	37	8.19164	6.64609
	SM-Hand-L	37.5	8.22336	6.66402
	SM-Hand-L	38	8.30418	6.68272
	SM-Hand-L	38.5	8.36037	6.70523
	SM-Hand-L	39	8.4392	6.74493
	SM-Hand-L	39.5	8.49858	6.78754
	SM-Hand-L	40	8.52632	6.83111
	SM-Hand-L	40.5	8.63232	6.86592
	SM-Hand-L	41	8.67733	6.90879
	SM-Hand-L	41.5	8.75354	6.95267
	SM-Hand-L	42	8.83145	6.98473
	SM-Hand-L	42.5	8.89821	7.0229
	SM-Hand-L	43	8.976	7.06844
	SM-Hand-L	43.5	9.03389	7.09722
	SM-Hand-L	44	9.13939	7.12381
	SM-Hand-L	44.5	9.19286	7.15372
	SM-Hand-L	45	9.24442	7.19204
	SM-Hand-L	45.5	9.29676	7.22819
	SM-Hand-L	46	9.35886	7.25687
	SM-Hand-L	46.5	9.42349	7.29867
	SM-Hand-L	47	9.47898	7.33011
	SM-Hand-L	47.5	9.56751	7.36705
	SM-Hand-L	48	9.6274	7.40842
	SM-Hand-L	48.5	9.68522	7.44702
	SM-Hand-L	49	9.74033	7.49991
	SM-Hand-L	49.5	9.78656	7.53932
	SM-Hand-L	50	9.84774	7.59305
	SM-Hand-L	50.5	9.89175	7.65802
	SM-Hand-L	51	9.9613	7.71891
	SM-Hand-L	51.5	10.024	7.74546
	SM-Hand-L	52	10.0901	7.77602
	SM-Hand-L	52.5	10.1426	7.83055
	SM-Hand-L	53	10.1987	7.87413
	SM-Hand-L	53.5	10.2467	7.91337
	SM-Hand-L	54	10.2909	7.94501
	SM-Hand-L	54.5	10.33	7.95912
	SM-Hand-L	55	10.4161	7.9806
	SM-Hand-L	55.5	10.4756	8.03663
	SM-Hand-L	56	10.5363	8.08056
	SM-Hand-L	56.5	10.6129	8.13063
	SM-Hand-L	57	10.6673	8.17181
	SM-Hand-L	57.5	10.7139	8.20498
	SM-Hand-L	58	10.7851	8.24776
	SM-Hand-L	58.5	10.8597	8.28201
	SM-Hand-L	59	10.9083	8.32085
	SM-Hand-L	59.5	10.9388	8.34397
	SM-Hand-L	60	10.9752	8.38269
	AUD	0	7.47722	9.50918
	AUD	0.5	6.93674	8.87331
	AUD	1	6.46318	8.26572
	AUD	1.5	6.02982	7.68206
	AUD	2	5.62325	7.16914
	AUD	2.5	5.21798	6.70407
	AUD	3	4.84914	6.29425
	AUD	3.5	4.50098	5.94034
	AUD	4	4.22077	5.62511
	AUD	4.5	4.00481	5.31585
	AUD	5	3.80508	5.06128
	AUD	5.5	3.58443	4.81679
	AUD	6	3.45144	4.63438
	AUD	6.5	3.31921	4.44454
	AUD	7	3.20638	4.28941
	AUD	7.5	3.11	4.15207
	AUD	8	2.98965	4.02835
	AUD	8.5	2.90517	3.86882
	AUD	9	2.81752	3.75039
	AUD	9.5	2.76209	3.6477
	AUD	10	2.69889	3.54427
	AUD	10.5	2.64432	3.42918
	AUD	11	2.58129	3.34391
	AUD	11.5	2.5323	3.26823
	AUD	12	2.47096	3.19575
	AUD	12.5	2.41993	3.1414
	AUD	13	2.39455	3.0954
	AUD	13.5	2.36662	3.05401
	AUD	14	2.34007	3.01061
	AUD	14.5	2.31402	2.97422
	AUD	15	2.28332	2.93824
	AUD	15.5	2.27424	2.89261
	AUD	16	2.2607	2.85851
	AUD	16.5	2.24759	2.82627
	AUD	17	2.24579	2.80425
	AUD	17.5	2.24838	2.78825
	AUD	18	2.25494	2.77548
	AUD	18.5	2.24748	2.76854
	AUD	19	2.24424	2.76532
	AUD	19.5	2.24357	2.75983
	AUD	20	2.23752	2.76606
	AUD	20.5	2.24747	2.76432
	AUD	21	2.26834	2.75592
	AUD	21.5	2.28446	2.7448
	AUD	22	2.30777	2.74481
	AUD	22.5	2.33063	2.77326
	AUD	23	2.34938	2.79051
	AUD	23.5	2.38786	2.80063
	AUD	24	2.42455	2.79334
	AUD	24.5	2.47014	2.80793
	AUD	25	2.52388	2.82755
	AUD	25.5	2.57932	2.83661
	AUD	26	2.62874	2.85514
	AUD	26.5	2.67875	2.87326
	AUD	27	2.71621	2.88803
	AUD	27.5	2.75957	2.90533
	AUD	28	2.80119	2.92861
	AUD	28.5	2.8422	2.9407
	AUD	29	2.88486	2.95027
	AUD	29.5	2.92926	2.96046
	AUD	30	2.96044	2.97432
	AUD	30.5	3.02088	2.97798
	AUD	31	3.07599	3.00424
	AUD	31.5	3.14497	3.02138
	AUD	32	3.19663	3.03547
	AUD	32.5	3.25877	3.03512
	AUD	33	3.3176	3.04516
	AUD	33.5	3.36666	3.05168
	AUD	34	3.41875	3.05597
	AUD	34.5	3.45782	3.06852
	AUD	35	3.50341	3.08702
	AUD	35.5	3.55775	3.11032
	AUD	36	3.60227	3.12745
	AUD	36.5	3.65586	3.14738
	AUD	37	3.71773	3.17423
	AUD	37.5	3.7834	3.18934
	AUD	38	3.84022	3.21093
	AUD	38.5	3.9027	3.22621
	AUD	39	3.94616	3.23945
	AUD	39.5	4.00696	3.2658
	AUD	40	4.0613	3.29836
	AUD	40.5	4.12534	3.32864
	AUD	41	4.17975	3.36506
	AUD	41.5	4.24005	3.38815
	AUD	42	4.30009	3.40763
	AUD	42.5	4.38302	3.42918
	AUD	43	4.45148	3.46456
	AUD	43.5	4.50989	3.50822
	AUD	44	4.5687	3.54759
	AUD	44.5	4.64127	3.59187
	AUD	45	4.7222	3.64039
	AUD	45.5	4.78482	3.68085
	AUD	46	4.8366	3.71689
	AUD	46.5	4.91866	3.75402
	AUD	47	4.97894	3.79675
	AUD	47.5	5.04643	3.85072
	AUD	48	5.12805	3.87601
	AUD	48.5	5.20197	3.94028
	AUD	49	5.26328	3.97943
	AUD	49.5	5.32572	4.01161
	AUD	50	5.40562	4.05316
	AUD	50.5	5.48122	4.0829
	AUD	51	5.56962	4.13049
	AUD	51.5	5.63075	4.18271
	AUD	52	5.71048	4.23328
	AUD	52.5	5.7671	4.27884
	AUD	53	5.83906	4.34674
	AUD	53.5	5.91161	4.39599
	AUD	54	5.99008	4.4503
	AUD	54.5	6.06798	4.51119
	AUD	55	6.13793	4.57746
	AUD	55.5	6.21504	4.61889
	AUD	56	6.29215	4.66833
	AUD	56.5	6.37436	4.72107
	AUD	57	6.47533	4.76637
	AUD	57.5	6.5694	4.82781
	AUD	58	6.65103	4.88436
	AUD	58.5	6.73117	4.9355
	AUD	59	6.81335	4.98529
	AUD	59.5	6.89629	5.03802
	AUD	60	6.98025	5.0929
	VA-Par	0	5.64604	4.41755
	VA-Par	0.5	5.10579	4.11888
	VA-Par	1	4.57019	3.84526
	VA-Par	1.5	4.11239	3.60912
	VA-Par	2	3.72676	3.40566
	VA-Par	2.5	3.3976	3.1854
	VA-Par	3	3.16425	3.00551
	VA-Par	3.5	2.90155	2.87197
	VA-Par	4	2.7218	2.73634
	VA-Par	4.5	2.59838	2.65031
	VA-Par	5	2.4689	2.56351
	VA-Par	5.5	2.36882	2.50219
	VA-Par	6	2.26489	2.45533
	VA-Par	6.5	2.19439	2.41028
	VA-Par	7	2.11595	2.36553
	VA-Par	7.5	2.04869	2.34689
	VA-Par	8	1.99826	2.33346
	VA-Par	8.5	1.94542	2.33784
	VA-Par	9	1.90093	2.32393
	VA-Par	9.5	1.87842	2.299
	VA-Par	10	1.84954	2.28016
	VA-Par	10.5	1.82534	2.25642
	VA-Par	11	1.81294	2.2178
	VA-Par	11.5	1.79777	2.18544
	VA-Par	12	1.78127	2.15147
	VA-Par	12.5	1.78132	2.13109
	VA-Par	13	1.77653	2.10896
	VA-Par	13.5	1.78491	2.09962
	VA-Par	14	1.79079	2.07536
	VA-Par	14.5	1.79467	2.06681
	VA-Par	15	1.8077	2.0539
	VA-Par	15.5	1.82849	2.04874
	VA-Par	16	1.84698	2.05468
	VA-Par	16.5	1.87584	2.05322
	VA-Par	17	1.90499	2.06125
	VA-Par	17.5	1.93312	2.07656
	VA-Par	18	1.95191	2.08574
	VA-Par	18.5	1.98877	2.10069
	VA-Par	19	2.01784	2.10713
	VA-Par	19.5	2.03582	2.12008
	VA-Par	20	2.05405	2.13238
	VA-Par	20.5	2.07657	2.1454
	VA-Par	21	2.0858	2.1536
	VA-Par	21.5	2.0869	2.16834
	VA-Par	22	2.10129	2.18942
	VA-Par	22.5	2.11611	2.2079
	VA-Par	23	2.13164	2.21995
	VA-Par	23.5	2.14018	2.23998
	VA-Par	24	2.16113	2.2643
	VA-Par	24.5	2.18483	2.28777
	VA-Par	25	2.20817	2.31308
	VA-Par	25.5	2.22487	2.3384
	VA-Par	26	2.24763	2.36852
	VA-Par	26.5	2.26966	2.39679
	VA-Par	27	2.29688	2.43181
	VA-Par	27.5	2.32582	2.461
	VA-Par	28	2.35341	2.48826
	VA-Par	28.5	2.38607	2.50974
	VA-Par	29	2.40703	2.53985
	VA-Par	29.5	2.43663	2.56555
	VA-Par	30	2.46237	2.59912
	VA-Par	30.5	2.48463	2.62849
	VA-Par	31	2.50536	2.66768
	VA-Par	31.5	2.53586	2.69265
	VA-Par	32	2.56178	2.72234
	VA-Par	32.5	2.59098	2.75342
	VA-Par	33	2.63156	2.7804
	VA-Par	33.5	2.66337	2.81865
	VA-Par	34	2.69439	2.85379
	VA-Par	34.5	2.7276	2.88574
	VA-Par	35	2.75843	2.90755
	VA-Par	35.5	2.78899	2.94537
	VA-Par	36	2.82801	2.98245
	VA-Par	36.5	2.85523	3.01496
	VA-Par	37	2.88095	3.04629
	VA-Par	37.5	2.9015	3.08152
	VA-Par	38	2.9321	3.1304
	VA-Par	38.5	2.95533	3.17627
	VA-Par	39	2.99283	3.218
	VA-Par	39.5	3.02541	3.2584
	VA-Par	40	3.06559	3.28692
	VA-Par	40.5	3.0998	3.32044
	VA-Par	41	3.13946	3.3579
	VA-Par	41.5	3.18239	3.39889
	VA-Par	42	3.22014	3.44558
	VA-Par	42.5	3.26046	3.46875
	VA-Par	43	3.29832	3.51187
	VA-Par	43.5	3.34064	3.55853
	VA-Par	44	3.3798	3.60653
	VA-Par	44.5	3.42343	3.65453
	VA-Par	45	3.455	3.69315
	VA-Par	45.5	3.49192	3.7477
	VA-Par	46	3.53703	3.79954
	VA-Par	46.5	3.57403	3.84938
	VA-Par	47	3.62335	3.90263
	VA-Par	47.5	3.67109	3.95752
	VA-Par	48	3.70545	4.00762
	VA-Par	48.5	3.7464	4.05455
	VA-Par	49	3.77839	4.12361
	VA-Par	49.5	3.82914	4.19154
	VA-Par	50	3.88128	4.26291
	VA-Par	50.5	3.92294	4.32963
	VA-Par	51	3.97161	4.3991
	VA-Par	51.5	4.01573	4.47694
	VA-Par	52	4.05702	4.54881
	VA-Par	52.5	4.10556	4.62735
	VA-Par	53	4.15764	4.68636
	VA-Par	53.5	4.20489	4.74973
	VA-Par	54	4.25595	4.82144
	VA-Par	54.5	4.30763	4.89854
	VA-Par	55	4.34874	4.9923
	VA-Par	55.5	4.39127	5.06618
	VA-Par	56	4.44278	5.14822
	VA-Par	56.5	4.50336	5.20956
	VA-Par	57	4.54742	5.27594
	VA-Par	57.5	4.58907	5.35712
	VA-Par	58	4.65092	5.42136
	VA-Par	58.5	4.70158	5.49699
	VA-Par	59	4.75944	5.56508
	VA-Par	59.5	4.82275	5.64089
	VA-Par	60	4.88573	5.71106
	VIS-Occ-Med	0	6.52635	9.03951
	VIS-Occ-Med	0.5	5.86778	8.15143
	VIS-Occ-Med	1	5.21859	7.28598
	VIS-Occ-Med	1.5	4.64904	6.52046
	VIS-Occ-Med	2	4.18567	5.7518
	VIS-Occ-Med	2.5	3.81381	5.01831
	VIS-Occ-Med	3	3.47271	4.41702
	VIS-Occ-Med	3.5	3.24951	3.92712
	VIS-Occ-Med	4	3.06404	3.50644
	VIS-Occ-Med	4.5	2.90619	3.18191
	VIS-Occ-Med	5	2.76665	2.92584
	VIS-Occ-Med	5.5	2.68963	2.74866
	VIS-Occ-Med	6	2.62651	2.61012
	VIS-Occ-Med	6.5	2.54364	2.54042
	VIS-Occ-Med	7	2.49927	2.48741
	VIS-Occ-Med	7.5	2.46794	2.44181
	VIS-Occ-Med	8	2.42591	2.41241
	VIS-Occ-Med	8.5	2.39201	2.38277
	VIS-Occ-Med	9	2.3704	2.36115
	VIS-Occ-Med	9.5	2.33313	2.34367
	VIS-Occ-Med	10	2.31265	2.34861
	VIS-Occ-Med	10.5	2.28204	2.34315
	VIS-Occ-Med	11	2.2603	2.32605
	VIS-Occ-Med	11.5	2.25227	2.31306
	VIS-Occ-Med	12	2.24455	2.32127
	VIS-Occ-Med	12.5	2.24374	2.31658
	VIS-Occ-Med	13	2.23012	2.3239
	VIS-Occ-Med	13.5	2.22628	2.33438
	VIS-Occ-Med	14	2.21734	2.34346
	VIS-Occ-Med	14.5	2.22991	2.35767
	VIS-Occ-Med	15	2.22995	2.37118
	VIS-Occ-Med	15.5	2.2401	2.38144
	VIS-Occ-Med	16	2.23645	2.39065
	VIS-Occ-Med	16.5	2.24979	2.40268
	VIS-Occ-Med	17	2.26941	2.41766
	VIS-Occ-Med	17.5	2.2738	2.44064
	VIS-Occ-Med	18	2.26424	2.46441
	VIS-Occ-Med	18.5	2.2695	2.48007
	VIS-Occ-Med	19	2.27266	2.49271
	VIS-Occ-Med	19.5	2.26995	2.51097
	VIS-Occ-Med	20	2.27983	2.51948
	VIS-Occ-Med	20.5	2.29914	2.53085
	VIS-Occ-Med	21	2.31121	2.53223
	VIS-Occ-Med	21.5	2.32065	2.53699
	VIS-Occ-Med	22	2.33712	2.56003
	VIS-Occ-Med	22.5	2.36844	2.5687
	VIS-Occ-Med	23	2.39076	2.59104
	VIS-Occ-Med	23.5	2.42897	2.60456
	VIS-Occ-Med	24	2.45059	2.62213
	VIS-Occ-Med	24.5	2.47543	2.63516
	VIS-Occ-Med	25	2.49266	2.65547
	VIS-Occ-Med	25.5	2.51806	2.67629
	VIS-Occ-Med	26	2.54212	2.69881
	VIS-Occ-Med	26.5	2.57184	2.72314
	VIS-Occ-Med	27	2.59824	2.73506
	VIS-Occ-Med	27.5	2.62053	2.77424
	VIS-Occ-Med	28	2.65201	2.79888
	VIS-Occ-Med	28.5	2.67713	2.82641
	VIS-Occ-Med	29	2.70117	2.83614
	VIS-Occ-Med	29.5	2.71927	2.8658
	VIS-Occ-Med	30	2.74054	2.87992
	VIS-Occ-Med	30.5	2.75168	2.9076
	VIS-Occ-Med	31	2.76992	2.93926
	VIS-Occ-Med	31.5	2.79166	2.95125
	VIS-Occ-Med	32	2.80586	2.9606
	VIS-Occ-Med	32.5	2.81725	2.98066
	VIS-Occ-Med	33	2.81872	3.00562
	VIS-Occ-Med	33.5	2.83288	3.02162
	VIS-Occ-Med	34	2.8435	3.04139
	VIS-Occ-Med	34.5	2.8506	3.06652
	VIS-Occ-Med	35	2.86031	3.09632
	VIS-Occ-Med	35.5	2.88001	3.12397
	VIS-Occ-Med	36	2.90209	3.15274
	VIS-Occ-Med	36.5	2.92531	3.16227
	VIS-Occ-Med	37	2.95466	3.19648
	VIS-Occ-Med	37.5	2.98007	3.21936
	VIS-Occ-Med	38	3.01606	3.23204
	VIS-Occ-Med	38.5	3.05302	3.24368
	VIS-Occ-Med	39	3.0752	3.27292
	VIS-Occ-Med	39.5	3.11381	3.29244
	VIS-Occ-Med	40	3.13947	3.31054
	VIS-Occ-Med	40.5	3.1657	3.33919
	VIS-Occ-Med	41	3.20956	3.37217
	VIS-Occ-Med	41.5	3.25879	3.40605
	VIS-Occ-Med	42	3.30034	3.43684
	VIS-Occ-Med	42.5	3.34899	3.46483
	VIS-Occ-Med	43	3.38279	3.50466
	VIS-Occ-Med	43.5	3.43206	3.53282
	VIS-Occ-Med	44	3.46294	3.56254
	VIS-Occ-Med	44.5	3.50482	3.6008
	VIS-Occ-Med	45	3.5471	3.6314
	VIS-Occ-Med	45.5	3.60147	3.66199
	VIS-Occ-Med	46	3.65387	3.70953
	VIS-Occ-Med	46.5	3.69628	3.75143
	VIS-Occ-Med	47	3.74912	3.78233
	VIS-Occ-Med	47.5	3.79592	3.82891
	VIS-Occ-Med	48	3.8451	3.88468
	VIS-Occ-Med	48.5	3.89765	3.92162
	VIS-Occ-Med	49	3.95888	3.96922
	VIS-Occ-Med	49.5	4.01175	4.03616
	VIS-Occ-Med	50	4.06618	4.09049
	VIS-Occ-Med	50.5	4.13398	4.14935
	VIS-Occ-Med	51	4.19422	4.2104
	VIS-Occ-Med	51.5	4.26353	4.27203
	VIS-Occ-Med	52	4.31624	4.33474
	VIS-Occ-Med	52.5	4.37701	4.38124
	VIS-Occ-Med	53	4.41813	4.44841
	VIS-Occ-Med	53.5	4.47622	4.50553
	VIS-Occ-Med	54	4.52096	4.57798
	VIS-Occ-Med	54.5	4.58507	4.63711
	VIS-Occ-Med	55	4.65465	4.68422
	VIS-Occ-Med	55.5	4.71576	4.75272
	VIS-Occ-Med	56	4.79473	4.82505
	VIS-Occ-Med	56.5	4.86744	4.87555
	VIS-Occ-Med	57	4.92839	4.9374
	VIS-Occ-Med	57.5	5.00131	4.99464
	VIS-Occ-Med	58	5.05353	5.06466
	VIS-Occ-Med	58.5	5.12054	5.13271
	VIS-Occ-Med	59	5.18226	5.19098
	VIS-Occ-Med	59.5	5.24143	5.25386
	VIS-Occ-Med	60	5.31007	5.31902
	VIS-Occ-Inf	0	8.97966	8.91169
	VIS-Occ-Inf	0.5	8.54614	8.52868
	VIS-Occ-Inf	1	8.12141	8.0521
	VIS-Occ-Inf	1.5	7.77991	7.71622
	VIS-Occ-Inf	2	7.54712	7.43337
	VIS-Occ-Inf	2.5	7.23333	7.15656
	VIS-Occ-Inf	3	7.05002	6.91572
	VIS-Occ-Inf	3.5	6.82943	6.65813
	VIS-Occ-Inf	4	6.64684	6.54669
	VIS-Occ-Inf	4.5	6.43804	6.41387
	VIS-Occ-Inf	5	6.3163	6.28327
	VIS-Occ-Inf	5.5	6.1745	6.14984
	VIS-Occ-Inf	6	6.02616	6.04944
	VIS-Occ-Inf	6.5	5.90309	5.9766
	VIS-Occ-Inf	7	5.80015	5.84424
	VIS-Occ-Inf	7.5	5.69328	5.80765
	VIS-Occ-Inf	8	5.57919	5.72972
	VIS-Occ-Inf	8.5	5.51277	5.69648
	VIS-Occ-Inf	9	5.33944	5.64936
	VIS-Occ-Inf	9.5	5.24198	5.62937
	VIS-Occ-Inf	10	5.1134	5.58387
	VIS-Occ-Inf	10.5	5.03578	5.56381
	VIS-Occ-Inf	11	4.93304	5.53917
	VIS-Occ-Inf	11.5	4.84638	5.48479
	VIS-Occ-Inf	12	4.76943	5.49275
	VIS-Occ-Inf	12.5	4.74215	5.45991
	VIS-Occ-Inf	13	4.67409	5.4487
	VIS-Occ-Inf	13.5	4.61792	5.43948
	VIS-Occ-Inf	14	4.5541	5.41883
	VIS-Occ-Inf	14.5	4.50622	5.40813
	VIS-Occ-Inf	15	4.46556	5.38464
	VIS-Occ-Inf	15.5	4.43023	5.38742
	VIS-Occ-Inf	16	4.39913	5.36964
	VIS-Occ-Inf	16.5	4.3925	5.35019
	VIS-Occ-Inf	17	4.36863	5.33793
	VIS-Occ-Inf	17.5	4.3417	5.33997
	VIS-Occ-Inf	18	4.33301	5.32013
	VIS-Occ-Inf	18.5	4.3304	5.30343
	VIS-Occ-Inf	19	4.33217	5.2856
	VIS-Occ-Inf	19.5	4.31444	5.26807
	VIS-Occ-Inf	20	4.30337	5.25104
	VIS-Occ-Inf	20.5	4.31678	5.24312
	VIS-Occ-Inf	21	4.37536	5.22482
	VIS-Occ-Inf	21.5	4.41018	5.2281
	VIS-Occ-Inf	22	4.43902	5.23989
	VIS-Occ-Inf	22.5	4.44943	5.23663
	VIS-Occ-Inf	23	4.43841	5.21159
	VIS-Occ-Inf	23.5	4.44667	5.20386
	VIS-Occ-Inf	24	4.43864	5.21728
	VIS-Occ-Inf	24.5	4.49288	5.22998
	VIS-Occ-Inf	25	4.52854	5.2257
	VIS-Occ-Inf	25.5	4.5624	5.21431
	VIS-Occ-Inf	26	4.56938	5.20155
	VIS-Occ-Inf	26.5	4.59452	5.1867
	VIS-Occ-Inf	27	4.59791	5.17838
	VIS-Occ-Inf	27.5	4.60341	5.09482
	VIS-Occ-Inf	28	4.66349	5.06114
	VIS-Occ-Inf	28.5	4.70772	5.04369
	VIS-Occ-Inf	29	4.7365	5.04786
	VIS-Occ-Inf	29.5	4.76628	5.03308
	VIS-Occ-Inf	30	4.78144	5.05385
	VIS-Occ-Inf	30.5	4.80531	5.01298
	VIS-Occ-Inf	31	4.82483	5.0244
	VIS-Occ-Inf	31.5	4.85015	4.99664
	VIS-Occ-Inf	32	4.88391	4.98654
	VIS-Occ-Inf	32.5	4.89642	4.9779
	VIS-Occ-Inf	33	4.91818	4.97903
	VIS-Occ-Inf	33.5	4.93241	4.9812
	VIS-Occ-Inf	34	4.9457	4.98254
	VIS-Occ-Inf	34.5	4.97387	4.98165
	VIS-Occ-Inf	35	5.00221	4.98076
	VIS-Occ-Inf	35.5	5.02381	4.97989
	VIS-Occ-Inf	36	5.04556	4.99037
	VIS-Occ-Inf	36.5	5.06983	4.97971
	VIS-Occ-Inf	37	5.07453	4.97511
	VIS-Occ-Inf	37.5	5.07954	4.97462
	VIS-Occ-Inf	38	5.07393	4.9683
	VIS-Occ-Inf	38.5	5.12877	4.96204
	VIS-Occ-Inf	39	5.17142	4.9584
	VIS-Occ-Inf	39.5	5.17181	4.94797
	VIS-Occ-Inf	40	5.17898	4.9537
	VIS-Occ-Inf	40.5	5.16591	4.99268
	VIS-Occ-Inf	41	5.18036	5.01388
	VIS-Occ-Inf	41.5	5.19075	5.01047
	VIS-Occ-Inf	42	5.18208	5.01589
	VIS-Occ-Inf	42.5	5.20972	5.00943
	VIS-Occ-Inf	43	5.21252	5.01597
	VIS-Occ-Inf	43.5	5.20698	5.03457
	VIS-Occ-Inf	44	5.2351	5.05491
	VIS-Occ-Inf	44.5	5.20176	5.07546
	VIS-Occ-Inf	45	5.17882	5.07133
	VIS-Occ-Inf	45.5	5.16605	5.07049
	VIS-Occ-Inf	46	5.17176	5.0745
	VIS-Occ-Inf	46.5	5.18364	5.0749
	VIS-Occ-Inf	47	5.22275	5.08694
	VIS-Occ-Inf	47.5	5.28241	5.08355
	VIS-Occ-Inf	48	5.32153	5.11533
	VIS-Occ-Inf	48.5	5.34289	5.15745
	VIS-Occ-Inf	49	5.32664	5.17847
	VIS-Occ-Inf	49.5	5.35222	5.19121
	VIS-Occ-Inf	50	5.38092	5.19
	VIS-Occ-Inf	50.5	5.42925	5.18723
	VIS-Occ-Inf	51	5.43173	5.19988
	VIS-Occ-Inf	51.5	5.43504	5.22387
	VIS-Occ-Inf	52	5.45327	5.23852
	VIS-Occ-Inf	52.5	5.45116	5.25135
	VIS-Occ-Inf	53	5.45476	5.32786
	VIS-Occ-Inf	53.5	5.47943	5.37315
	VIS-Occ-Inf	54	5.51127	5.42313
	VIS-Occ-Inf	54.5	5.5106	5.45215
	VIS-Occ-Inf	55	5.55835	5.51045
	VIS-Occ-Inf	55.5	5.6192	5.56619
	VIS-Occ-Inf	56	5.6517	5.59401
	VIS-Occ-Inf	56.5	5.67384	5.64404
	VIS-Occ-Inf	57	5.7298	5.67491
	VIS-Occ-Inf	57.5	5.76501	5.72103
	VIS-Occ-Inf	58	5.7679	5.75629
	VIS-Occ-Inf	58.5	5.80244	5.76794
	VIS-Occ-Inf	59	5.85241	5.81539
	VIS-Occ-Inf	59.5	5.87843	5.88822
	VIS-Occ-Inf	60	5.90975	5.94312
	VIS-Occ-Pol	0	6.84564	6.38299
	VIS-Occ-Pol	0.5	6.23046	6.16363
	VIS-Occ-Pol	1	5.79319	5.87902
	VIS-Occ-Pol	1.5	5.27478	5.69083
	VIS-Occ-Pol	2	4.75452	5.51348
	VIS-Occ-Pol	2.5	4.43423	5.40513
	VIS-Occ-Pol	3	4.11831	5.35428
	VIS-Occ-Pol	3.5	3.88103	5.31567
	VIS-Occ-Pol	4	3.63137	5.33595
	VIS-Occ-Pol	4.5	3.42379	5.33035
	VIS-Occ-Pol	5	3.2742	5.31988
	VIS-Occ-Pol	5.5	3.1098	5.27966
	VIS-Occ-Pol	6	2.99723	5.30433
	VIS-Occ-Pol	6.5	2.90928	5.27454
	VIS-Occ-Pol	7	2.85402	5.32308
	VIS-Occ-Pol	7.5	2.8359	5.31192
	VIS-Occ-Pol	8	2.79503	5.37061
	VIS-Occ-Pol	8.5	2.78462	5.42725
	VIS-Occ-Pol	9	2.79486	5.46277
	VIS-Occ-Pol	9.5	2.80327	5.43555
	VIS-Occ-Pol	10	2.81248	5.43832
	VIS-Occ-Pol	10.5	2.83639	5.36869
	VIS-Occ-Pol	11	2.84173	5.37798
	VIS-Occ-Pol	11.5	2.82627	5.43009
	VIS-Occ-Pol	12	2.79697	5.43874
	VIS-Occ-Pol	12.5	2.77819	5.46754
	VIS-Occ-Pol	13	2.76126	5.45406
	VIS-Occ-Pol	13.5	2.71559	5.47176
	VIS-Occ-Pol	14	2.65153	5.47062
	VIS-Occ-Pol	14.5	2.59154	5.46032
	VIS-Occ-Pol	15	2.54172	5.53127
	VIS-Occ-Pol	15.5	2.48613	5.48679
	VIS-Occ-Pol	16	2.43717	5.50033
	VIS-Occ-Pol	16.5	2.38543	5.51722
	VIS-Occ-Pol	17	2.35557	5.53864
	VIS-Occ-Pol	17.5	2.31741	5.54554
	VIS-Occ-Pol	18	2.30232	5.58927
	VIS-Occ-Pol	18.5	2.28158	5.60213
	VIS-Occ-Pol	19	2.26426	5.59967
	VIS-Occ-Pol	19.5	2.24152	5.59712
	VIS-Occ-Pol	20	2.24567	5.58742
	VIS-Occ-Pol	20.5	2.23575	5.55576
	VIS-Occ-Pol	21	2.24751	5.53987
	VIS-Occ-Pol	21.5	2.25491	5.54356
	VIS-Occ-Pol	22	2.26168	5.5224
	VIS-Occ-Pol	22.5	2.27634	5.50806
	VIS-Occ-Pol	23	2.28921	5.47919
	VIS-Occ-Pol	23.5	2.30199	5.45249
	VIS-Occ-Pol	24	2.32069	5.433
	VIS-Occ-Pol	24.5	2.34073	5.43609
	VIS-Occ-Pol	25	2.35263	5.4338
	VIS-Occ-Pol	25.5	2.37887	5.39597
	VIS-Occ-Pol	26	2.39476	5.34955
	VIS-Occ-Pol	26.5	2.40969	5.33016
	VIS-Occ-Pol	27	2.43306	5.3072
	VIS-Occ-Pol	27.5	2.44919	5.2719
	VIS-Occ-Pol	28	2.46629	5.23636
	VIS-Occ-Pol	28.5	2.48444	5.19262
	VIS-Occ-Pol	29	2.49913	5.17857
	VIS-Occ-Pol	29.5	2.51361	5.17313
	VIS-Occ-Pol	30	2.53731	5.13013
	VIS-Occ-Pol	30.5	2.56199	5.09302
	VIS-Occ-Pol	31	2.6033	5.05727
	VIS-Occ-Pol	31.5	2.64407	5.02357
	VIS-Occ-Pol	32	2.67157	5.00291
	VIS-Occ-Pol	32.5	2.6918	4.97501
	VIS-Occ-Pol	33	2.71466	4.94385
	VIS-Occ-Pol	33.5	2.73879	4.9123
	VIS-Occ-Pol	34	2.76096	4.895
	VIS-Occ-Pol	34.5	2.80519	4.88627
	VIS-Occ-Pol	35	2.83308	4.88059
	VIS-Occ-Pol	35.5	2.87018	4.87658
	VIS-Occ-Pol	36	2.911	4.87244
	VIS-Occ-Pol	36.5	2.94886	4.86157
	VIS-Occ-Pol	37	2.98845	4.81596
	VIS-Occ-Pol	37.5	3.02949	4.7891
	VIS-Occ-Pol	38	3.06554	4.7686
	VIS-Occ-Pol	38.5	3.11842	4.73249
	VIS-Occ-Pol	39	3.15113	4.69984
	VIS-Occ-Pol	39.5	3.19035	4.68808
	VIS-Occ-Pol	40	3.22201	4.67316
	VIS-Occ-Pol	40.5	3.25867	4.67068
	VIS-Occ-Pol	41	3.2919	4.69275
	VIS-Occ-Pol	41.5	3.34833	4.7112
	VIS-Occ-Pol	42	3.39611	4.66052
	VIS-Occ-Pol	42.5	3.42627	4.67487
	VIS-Occ-Pol	43	3.48607	4.665
	VIS-Occ-Pol	43.5	3.53153	4.65712
	VIS-Occ-Pol	44	3.59702	4.64309
	VIS-Occ-Pol	44.5	3.66489	4.6462
	VIS-Occ-Pol	45	3.70388	4.65671
	VIS-Occ-Pol	45.5	3.75846	4.66752
	VIS-Occ-Pol	46	3.82781	4.67702
	VIS-Occ-Pol	46.5	3.87131	4.6979
	VIS-Occ-Pol	47	3.93548	4.71138
	VIS-Occ-Pol	47.5	4.00668	4.73929
	VIS-Occ-Pol	48	4.06205	4.75049
	VIS-Occ-Pol	48.5	4.12657	4.76572
	VIS-Occ-Pol	49	4.1819	4.79931
	VIS-Occ-Pol	49.5	4.24736	4.82619
	VIS-Occ-Pol	50	4.30261	4.81375
	VIS-Occ-Pol	50.5	4.36134	4.83473
	VIS-Occ-Pol	51	4.43145	4.87886
	VIS-Occ-Pol	51.5	4.49546	4.89188
	VIS-Occ-Pol	52	4.56651	4.90191
	VIS-Occ-Pol	52.5	4.6387	4.91698
	VIS-Occ-Pol	53	4.70487	4.92363
	VIS-Occ-Pol	53.5	4.79417	4.99605
	VIS-Occ-Pol	54	4.87541	5.04669
	VIS-Occ-Pol	54.5	4.96059	5.0853
	VIS-Occ-Pol	55	5.04538	5.11005
	VIS-Occ-Pol	55.5	5.1094	5.1411
	VIS-Occ-Pol	56	5.20029	5.1782
	VIS-Occ-Pol	56.5	5.27903	5.2028
	VIS-Occ-Pol	57	5.3606	5.23324
	VIS-Occ-Pol	57.5	5.46193	5.28839
	VIS-Occ-Pol	58	5.54121	5.32954
	VIS-Occ-Pol	58.5	5.62179	5.36229
	VIS-Occ-Pol	59	5.70917	5.3875
	VIS-Occ-Pol	59.5	5.78443	5.41642
	VIS-Occ-Pol	60	5.86553	5.43929
	VIS-Lat	0	7.61938	8.83122
	VIS-Lat	0.5	7.36693	8.66281
	VIS-Lat	1	7.1154	8.36067
	VIS-Lat	1.5	6.92785	8.17713
	VIS-Lat	2	6.81827	8.03393
	VIS-Lat	2.5	6.76953	7.87516
	VIS-Lat	3	6.73655	7.7385
	VIS-Lat	3.5	6.74487	7.59429
	VIS-Lat	4	6.77521	7.50247
	VIS-Lat	4.5	6.77469	7.47903
	VIS-Lat	5	6.7945	7.40379
	VIS-Lat	5.5	6.7797	7.34428
	VIS-Lat	6	6.78992	7.26747
	VIS-Lat	6.5	6.80138	7.22311
	VIS-Lat	7	6.81822	7.19578
	VIS-Lat	7.5	6.80028	7.16191
	VIS-Lat	8	6.75417	7.14096
	VIS-Lat	8.5	6.71325	7.09585
	VIS-Lat	9	6.69014	7.06686
	VIS-Lat	9.5	6.67206	7.04113
	VIS-Lat	10	6.65045	6.9975
	VIS-Lat	10.5	6.64944	6.97548
	VIS-Lat	11	6.64336	6.99128
	VIS-Lat	11.5	6.64259	6.95292
	VIS-Lat	12	6.64946	6.9329
	VIS-Lat	12.5	6.61035	6.91772
	VIS-Lat	13	6.5853	6.87474
	VIS-Lat	13.5	6.59284	6.85712
	VIS-Lat	14	6.59414	6.84568
	VIS-Lat	14.5	6.61574	6.83787
	VIS-Lat	15	6.6071	6.83919
	VIS-Lat	15.5	6.60584	6.81739
	VIS-Lat	16	6.64839	6.81027
	VIS-Lat	16.5	6.67391	6.80334
	VIS-Lat	17	6.71774	6.78755
	VIS-Lat	17.5	6.70926	6.76396
	VIS-Lat	18	6.76183	6.7566
	VIS-Lat	18.5	6.77258	6.76123
	VIS-Lat	19	6.78205	6.76396
	VIS-Lat	19.5	6.78765	6.76942
	VIS-Lat	20	6.79164	6.76906
	VIS-Lat	20.5	6.77876	6.74347
	VIS-Lat	21	6.78283	6.7194
	VIS-Lat	21.5	6.77334	6.71999
	VIS-Lat	22	6.77025	6.71485
	VIS-Lat	22.5	6.7512	6.71509
	VIS-Lat	23	6.74775	6.69975
	VIS-Lat	23.5	6.758	6.6892
	VIS-Lat	24	6.76776	6.66289
	VIS-Lat	24.5	6.77015	6.6633
	VIS-Lat	25	6.79041	6.66011
	VIS-Lat	25.5	6.79233	6.63415
	VIS-Lat	26	6.80872	6.61515
	VIS-Lat	26.5	6.81512	6.62449
	VIS-Lat	27	6.83871	6.63186
	VIS-Lat	27.5	6.83886	6.6254
	VIS-Lat	28	6.83479	6.61236
	VIS-Lat	28.5	6.84799	6.60693
	VIS-Lat	29	6.86101	6.60651
	VIS-Lat	29.5	6.85348	6.62044
	VIS-Lat	30	6.84687	6.62697
	VIS-Lat	30.5	6.84422	6.60814
	VIS-Lat	31	6.84509	6.61967
	VIS-Lat	31.5	6.85258	6.64274
	VIS-Lat	32	6.86159	6.62894
	VIS-Lat	32.5	6.86748	6.61887
	VIS-Lat	33	6.87267	6.6292
	VIS-Lat	33.5	6.88082	6.63183
	VIS-Lat	34	6.8965	6.60967
	VIS-Lat	34.5	6.91109	6.59904
	VIS-Lat	35	6.90578	6.57758
	VIS-Lat	35.5	6.91084	6.58793
	VIS-Lat	36	6.89847	6.58828
	VIS-Lat	36.5	6.89836	6.59635
	VIS-Lat	37	6.89848	6.61817
	VIS-Lat	37.5	6.89526	6.61739
	VIS-Lat	38	6.91506	6.63519
	VIS-Lat	38.5	6.94845	6.60216
	VIS-Lat	39	6.96575	6.60338
	VIS-Lat	39.5	6.96996	6.60564
	VIS-Lat	40	6.97733	6.5923
	VIS-Lat	40.5	6.98296	6.59824
	VIS-Lat	41	6.99038	6.5868
	VIS-Lat	41.5	6.9772	6.57176
	VIS-Lat	42	6.9711	6.58542
	VIS-Lat	42.5	6.9801	6.58664
	VIS-Lat	43	6.99484	6.61448
	VIS-Lat	43.5	6.96469	6.60318
	VIS-Lat	44	6.96618	6.61655
	VIS-Lat	44.5	6.97155	6.61297
	VIS-Lat	45	6.98408	6.62131
	VIS-Lat	45.5	6.98732	6.61857
	VIS-Lat	46	6.95751	6.63034
	VIS-Lat	46.5	7.00746	6.62789
	VIS-Lat	47	7.03147	6.61564
	VIS-Lat	47.5	7.0451	6.60024
	VIS-Lat	48	7.04602	6.58712
	VIS-Lat	48.5	7.05474	6.5623
	VIS-Lat	49	7.06767	6.55213
	VIS-Lat	49.5	7.06723	6.55639
	VIS-Lat	50	7.04882	6.5916
	VIS-Lat	50.5	7.04984	6.58133
	VIS-Lat	51	7.00441	6.57936
	VIS-Lat	51.5	7.01306	6.58511
	VIS-Lat	52	6.9994	6.57298
	VIS-Lat	52.5	6.99207	6.5683
	VIS-Lat	53	6.99705	6.56422
	VIS-Lat	53.5	6.97419	6.57641
	VIS-Lat	54	7.00945	6.61457
	VIS-Lat	54.5	7.02528	6.63161
	VIS-Lat	55	7.05545	6.67825
	VIS-Lat	55.5	7.06345	6.69633
	VIS-Lat	56	7.06765	6.74442
	VIS-Lat	56.5	7.07595	6.74669
	VIS-Lat	57	7.10187	6.77388
	VIS-Lat	57.5	7.11875	6.83158
	VIS-Lat	58	7.15099	6.8582
	VIS-Lat	58.5	7.19232	6.91359
	VIS-Lat	59	7.22338	6.96256
	VIS-Lat	59.5	7.22895	7.0468
	VIS-Lat	60	7.24311	7.07868
	VIS-Occ-Sup	0	5.73768	7.05237
	VIS-Occ-Sup	0.5	5.6021	6.80811
	VIS-Occ-Sup	1	5.51478	6.59635
	VIS-Occ-Sup	1.5	5.40777	6.42781
	VIS-Occ-Sup	2	5.31857	6.26548
	VIS-Occ-Sup	2.5	5.22338	6.12516
	VIS-Occ-Sup	3	5.11051	5.99028
	VIS-Occ-Sup	3.5	5.02191	5.87485
	VIS-Occ-Sup	4	4.9602	5.76337
	VIS-Occ-Sup	4.5	4.91502	5.64854
	VIS-Occ-Sup	5	4.86047	5.57332
	VIS-Occ-Sup	5.5	4.80699	5.48812
	VIS-Occ-Sup	6	4.75022	5.41938
	VIS-Occ-Sup	6.5	4.69143	5.34034
	VIS-Occ-Sup	7	4.6284	5.2856
	VIS-Occ-Sup	7.5	4.5959	5.23445
	VIS-Occ-Sup	8	4.56557	5.18372
	VIS-Occ-Sup	8.5	4.53404	5.15331
	VIS-Occ-Sup	9	4.49002	5.14256
	VIS-Occ-Sup	9.5	4.46141	5.11894
	VIS-Occ-Sup	10	4.42263	5.08413
	VIS-Occ-Sup	10.5	4.39478	5.04142
	VIS-Occ-Sup	11	4.36356	4.9989
	VIS-Occ-Sup	11.5	4.32323	4.96289
	VIS-Occ-Sup	12	4.29333	4.93711
	VIS-Occ-Sup	12.5	4.25118	4.88512
	VIS-Occ-Sup	13	4.22503	4.82026
	VIS-Occ-Sup	13.5	4.19625	4.76359
	VIS-Occ-Sup	14	4.15959	4.7182
	VIS-Occ-Sup	14.5	4.12719	4.65783
	VIS-Occ-Sup	15	4.10134	4.60447
	VIS-Occ-Sup	15.5	4.07283	4.54606
	VIS-Occ-Sup	16	4.04557	4.47086
	VIS-Occ-Sup	16.5	4.00974	4.42379
	VIS-Occ-Sup	17	4.0108	4.35589
	VIS-Occ-Sup	17.5	3.98542	4.29483
	VIS-Occ-Sup	18	3.95883	4.24159
	VIS-Occ-Sup	18.5	3.93576	4.15173
	VIS-Occ-Sup	19	3.91789	4.07623
	VIS-Occ-Sup	19.5	3.89784	4.00008
	VIS-Occ-Sup	20	3.88315	3.93489
	VIS-Occ-Sup	20.5	3.86733	3.8868
	VIS-Occ-Sup	21	3.84659	3.83385
	VIS-Occ-Sup	21.5	3.83861	3.77876
	VIS-Occ-Sup	22	3.82357	3.72126
	VIS-Occ-Sup	22.5	3.80058	3.66823
	VIS-Occ-Sup	23	3.79251	3.6057
	VIS-Occ-Sup	23.5	3.77175	3.5483
	VIS-Occ-Sup	24	3.7605	3.49931
	VIS-Occ-Sup	24.5	3.74941	3.44676
	VIS-Occ-Sup	25	3.72863	3.38108
	VIS-Occ-Sup	25.5	3.72051	3.33681
	VIS-Occ-Sup	26	3.71095	3.2763
	VIS-Occ-Sup	26.5	3.69962	3.22525
	VIS-Occ-Sup	27	3.68708	3.17758
	VIS-Occ-Sup	27.5	3.66408	3.13841
	VIS-Occ-Sup	28	3.65069	3.0779
	VIS-Occ-Sup	28.5	3.63982	3.02074
	VIS-Occ-Sup	29	3.61197	2.98264
	VIS-Occ-Sup	29.5	3.59883	2.93889
	VIS-Occ-Sup	30	3.60056	2.89506
	VIS-Occ-Sup	30.5	3.5973	2.8552
	VIS-Occ-Sup	31	3.58889	2.81812
	VIS-Occ-Sup	31.5	3.57362	2.77267
	VIS-Occ-Sup	32	3.55568	2.72512
	VIS-Occ-Sup	32.5	3.54709	2.69383
	VIS-Occ-Sup	33	3.54682	2.66332
	VIS-Occ-Sup	33.5	3.54397	2.64392
	VIS-Occ-Sup	34	3.519	2.60707
	VIS-Occ-Sup	34.5	3.52223	2.58419
	VIS-Occ-Sup	35	3.51457	2.56878
	VIS-Occ-Sup	35.5	3.52183	2.54655
	VIS-Occ-Sup	36	3.51174	2.50816
	VIS-Occ-Sup	36.5	3.50609	2.48674
	VIS-Occ-Sup	37	3.49883	2.46388
	VIS-Occ-Sup	37.5	3.49223	2.43604
	VIS-Occ-Sup	38	3.49195	2.42849
	VIS-Occ-Sup	38.5	3.50077	2.41402
	VIS-Occ-Sup	39	3.50056	2.40459
	VIS-Occ-Sup	39.5	3.50321	2.39881
	VIS-Occ-Sup	40	3.49315	2.39617
	VIS-Occ-Sup	40.5	3.479	2.39826
	VIS-Occ-Sup	41	3.47446	2.39067
	VIS-Occ-Sup	41.5	3.46366	2.39439
	VIS-Occ-Sup	42	3.4524	2.39724
	VIS-Occ-Sup	42.5	3.45552	2.39522
	VIS-Occ-Sup	43	3.44637	2.39568
	VIS-Occ-Sup	43.5	3.43525	2.39217
	VIS-Occ-Sup	44	3.43402	2.40382
	VIS-Occ-Sup	44.5	3.44005	2.41107
	VIS-Occ-Sup	45	3.44492	2.41523
	VIS-Occ-Sup	45.5	3.4564	2.42249
	VIS-Occ-Sup	46	3.46552	2.42961
	VIS-Occ-Sup	46.5	3.47159	2.44884
	VIS-Occ-Sup	47	3.46454	2.4587
	VIS-Occ-Sup	47.5	3.48506	2.46512
	VIS-Occ-Sup	48	3.49878	2.47048
	VIS-Occ-Sup	48.5	3.50107	2.48479
	VIS-Occ-Sup	49	3.51037	2.50011
	VIS-Occ-Sup	49.5	3.52454	2.51559
	VIS-Occ-Sup	50	3.53552	2.54045
	VIS-Occ-Sup	50.5	3.55144	2.556
	VIS-Occ-Sup	51	3.56249	2.57426
	VIS-Occ-Sup	51.5	3.56407	2.59037
	VIS-Occ-Sup	52	3.58316	2.60706
	VIS-Occ-Sup	52.5	3.58513	2.63974
	VIS-Occ-Sup	53	3.5891	2.66553
	VIS-Occ-Sup	53.5	3.60555	2.70408
	VIS-Occ-Sup	54	3.62281	2.74586
	VIS-Occ-Sup	54.5	3.62471	2.76624
	VIS-Occ-Sup	55	3.63631	2.80117
	VIS-Occ-Sup	55.5	3.65235	2.82545
	VIS-Occ-Sup	56	3.67077	2.84541
	VIS-Occ-Sup	56.5	3.68852	2.87106
	VIS-Occ-Sup	57	3.70083	2.87985
	VIS-Occ-Sup	57.5	3.72095	2.91224
	VIS-Occ-Sup	58	3.73206	2.94096
	VIS-Occ-Sup	58.5	3.74294	2.97761
	VIS-Occ-Sup	59	3.75869	3.00976
	VIS-Occ-Sup	59.5	3.7734	3.04595
	VIS-Occ-Sup	60	3.79832	3.10316
	SAL-Med	0	2.32759	3.01391
	SAL-Med	0.5	2.25009	2.88554
	SAL-Med	1	2.15295	2.77099
	SAL-Med	1.5	2.09425	2.66725
	SAL-Med	2	2.02722	2.56814
	SAL-Med	2.5	1.98017	2.48306
	SAL-Med	3	1.92833	2.41355
	SAL-Med	3.5	1.90343	2.35148
	SAL-Med	4	1.87621	2.30693
	SAL-Med	4.5	1.87028	2.26102
	SAL-Med	5	1.84996	2.23246
	SAL-Med	5.5	1.85042	2.20201
	SAL-Med	6	1.86633	2.18157
	SAL-Med	6.5	1.87685	2.1824
	SAL-Med	7	1.91002	2.19467
	SAL-Med	7.5	1.93846	2.226
	SAL-Med	8	1.99269	2.23802
	SAL-Med	8.5	2.05041	2.24059
	SAL-Med	9	2.11611	2.27543
	SAL-Med	9.5	2.17684	2.29423
	SAL-Med	10	2.23901	2.30374
	SAL-Med	10.5	2.27523	2.31109
	SAL-Med	11	2.33258	2.32869
	SAL-Med	11.5	2.37872	2.34763
	SAL-Med	12	2.42321	2.37062
	SAL-Med	12.5	2.46981	2.36751
	SAL-Med	13	2.5108	2.37639
	SAL-Med	13.5	2.54858	2.38954
	SAL-Med	14	2.57973	2.40197
	SAL-Med	14.5	2.60632	2.41716
	SAL-Med	15	2.62838	2.42784
	SAL-Med	15.5	2.64224	2.44244
	SAL-Med	16	2.65359	2.4487
	SAL-Med	16.5	2.65578	2.46044
	SAL-Med	17	2.65467	2.47243
	SAL-Med	17.5	2.66067	2.46883
	SAL-Med	18	2.65254	2.4779
	SAL-Med	18.5	2.65235	2.48736
	SAL-Med	19	2.64783	2.50818
	SAL-Med	19.5	2.63392	2.50855
	SAL-Med	20	2.62318	2.51446
	SAL-Med	20.5	2.62024	2.52852
	SAL-Med	21	2.60976	2.54747
	SAL-Med	21.5	2.59309	2.56587
	SAL-Med	22	2.58653	2.57539
	SAL-Med	22.5	2.56914	2.59849
	SAL-Med	23	2.55191	2.61435
	SAL-Med	23.5	2.53863	2.63215
	SAL-Med	24	2.5247	2.6405
	SAL-Med	24.5	2.51619	2.64595
	SAL-Med	25	2.50727	2.66101
	SAL-Med	25.5	2.48857	2.67091
	SAL-Med	26	2.47605	2.68245
	SAL-Med	26.5	2.46287	2.69561
	SAL-Med	27	2.45755	2.7176
	SAL-Med	27.5	2.44985	2.72951
	SAL-Med	28	2.43358	2.73126
	SAL-Med	28.5	2.42225	2.7469
	SAL-Med	29	2.41786	2.76512
	SAL-Med	29.5	2.41849	2.78308
	SAL-Med	30	2.40254	2.8061
	SAL-Med	30.5	2.38538	2.8269
	SAL-Med	31	2.3772	2.84715
	SAL-Med	31.5	2.37872	2.86576
	SAL-Med	32	2.38251	2.87981
	SAL-Med	32.5	2.386	2.89373
	SAL-Med	33	2.38545	2.90647
	SAL-Med	33.5	2.39468	2.91652
	SAL-Med	34	2.3972	2.93895
	SAL-Med	34.5	2.39488	2.96149
	SAL-Med	35	2.39566	2.98124
	SAL-Med	35.5	2.39098	3.00677
	SAL-Med	36	2.39945	3.0351
	SAL-Med	36.5	2.40675	3.0502
	SAL-Med	37	2.41007	3.08161
	SAL-Med	37.5	2.42075	3.09983
	SAL-Med	38	2.42956	3.11689
	SAL-Med	38.5	2.44828	3.147
	SAL-Med	39	2.46514	3.17793
	SAL-Med	39.5	2.48539	3.20721
	SAL-Med	40	2.49749	3.23367
	SAL-Med	40.5	2.50831	3.25305
	SAL-Med	41	2.5229	3.27461
	SAL-Med	41.5	2.53896	3.3073
	SAL-Med	42	2.55121	3.34264
	SAL-Med	42.5	2.56231	3.36693
	SAL-Med	43	2.56799	3.39038
	SAL-Med	43.5	2.56996	3.41547
	SAL-Med	44	2.58877	3.43968
	SAL-Med	44.5	2.60871	3.46592
	SAL-Med	45	2.61995	3.49518
	SAL-Med	45.5	2.637	3.52692
	SAL-Med	46	2.65423	3.55544
	SAL-Med	46.5	2.6594	3.58257
	SAL-Med	47	2.66934	3.60964
	SAL-Med	47.5	2.69082	3.64319
	SAL-Med	48	2.70122	3.67911
	SAL-Med	48.5	2.71152	3.72198
	SAL-Med	49	2.72851	3.75277
	SAL-Med	49.5	2.74138	3.7908
	SAL-Med	50	2.7572	3.82479
	SAL-Med	50.5	2.77531	3.85836
	SAL-Med	51	2.80233	3.8942
	SAL-Med	51.5	2.82248	3.93692
	SAL-Med	52	2.8439	3.96445
	SAL-Med	52.5	2.86071	3.98899
	SAL-Med	53	2.88158	4.01773
	SAL-Med	53.5	2.90426	4.0564
	SAL-Med	54	2.92363	4.08825
	SAL-Med	54.5	2.95977	4.1222
	SAL-Med	55	2.98007	4.16331
	SAL-Med	55.5	2.99832	4.19672
	SAL-Med	56	3.01456	4.23515
	SAL-Med	56.5	3.02896	4.26521
	SAL-Med	57	3.04448	4.2884
	SAL-Med	57.5	3.0656	4.33827
	SAL-Med	58	3.09119	4.37687
	SAL-Med	58.5	3.10559	4.40981
	SAL-Med	59	3.1256	4.4475
	SAL-Med	59.5	3.14704	4.4981
	SAL-Med	60	3.16221	4.53719
	SAL-Lat	0	3.4204	2.70866
	SAL-Lat	0.5	3.07318	2.54814
	SAL-Lat	1	2.7252	2.40553
	SAL-Lat	1.5	2.47512	2.20454
	SAL-Lat	2	2.20195	2.00918
	SAL-Lat	2.5	1.97785	1.89223
	SAL-Lat	3	1.77037	1.78292
	SAL-Lat	3.5	1.60246	1.67063
	SAL-Lat	4	1.45606	1.57142
	SAL-Lat	4.5	1.34364	1.48905
	SAL-Lat	5	1.29682	1.42784
	SAL-Lat	5.5	1.23786	1.3832
	SAL-Lat	6	1.21543	1.3272
	SAL-Lat	6.5	1.19011	1.31163
	SAL-Lat	7	1.19331	1.30144
	SAL-Lat	7.5	1.21158	1.30175
	SAL-Lat	8	1.20803	1.31656
	SAL-Lat	8.5	1.21328	1.30405
	SAL-Lat	9	1.22718	1.33248
	SAL-Lat	9.5	1.24901	1.36642
	SAL-Lat	10	1.27963	1.40304
	SAL-Lat	10.5	1.31489	1.45261
	SAL-Lat	11	1.34017	1.49926
	SAL-Lat	11.5	1.36662	1.56062
	SAL-Lat	12	1.39122	1.61696
	SAL-Lat	12.5	1.41263	1.68551
	SAL-Lat	13	1.43045	1.7453
	SAL-Lat	13.5	1.45559	1.79608
	SAL-Lat	14	1.4726	1.8441
	SAL-Lat	14.5	1.49483	1.89543
	SAL-Lat	15	1.52279	1.93923
	SAL-Lat	15.5	1.54758	1.97742
	SAL-Lat	16	1.57534	2.00845
	SAL-Lat	16.5	1.59788	2.03304
	SAL-Lat	17	1.60947	2.05073
	SAL-Lat	17.5	1.62142	2.06286
	SAL-Lat	18	1.63608	2.06634
	SAL-Lat	18.5	1.65161	2.07886
	SAL-Lat	19	1.67278	2.07806
	SAL-Lat	19.5	1.70108	2.07918
	SAL-Lat	20	1.73552	2.0828
	SAL-Lat	20.5	1.76151	2.08085
	SAL-Lat	21	1.7952	2.08237
	SAL-Lat	21.5	1.83329	2.07786
	SAL-Lat	22	1.86927	2.07338
	SAL-Lat	22.5	1.90298	2.07286
	SAL-Lat	23	1.92859	2.0762
	SAL-Lat	23.5	1.96411	2.07669
	SAL-Lat	24	1.9935	2.0774
	SAL-Lat	24.5	2.03122	2.07857
	SAL-Lat	25	2.06687	2.07974
	SAL-Lat	25.5	2.09558	2.07069
	SAL-Lat	26	2.12208	2.07658
	SAL-Lat	26.5	2.15745	2.07538
	SAL-Lat	27	2.18892	2.07624
	SAL-Lat	27.5	2.22089	2.08283
	SAL-Lat	28	2.26007	2.09592
	SAL-Lat	28.5	2.29911	2.09489
	SAL-Lat	29	2.34107	2.10369
	SAL-Lat	29.5	2.37947	2.11439
	SAL-Lat	30	2.41595	2.12349
	SAL-Lat	30.5	2.45843	2.13785
	SAL-Lat	31	2.49752	2.15673
	SAL-Lat	31.5	2.54195	2.18079
	SAL-Lat	32	2.58264	2.20449
	SAL-Lat	32.5	2.62286	2.22577
	SAL-Lat	33	2.65945	2.25193
	SAL-Lat	33.5	2.70057	2.27593
	SAL-Lat	34	2.73568	2.31169
	SAL-Lat	34.5	2.78006	2.34379
	SAL-Lat	35	2.8193	2.37016
	SAL-Lat	35.5	2.86013	2.40182
	SAL-Lat	36	2.90226	2.42608
	SAL-Lat	36.5	2.93511	2.46004
	SAL-Lat	37	2.97713	2.49845
	SAL-Lat	37.5	3.02285	2.53486
	SAL-Lat	38	3.05885	2.5687
	SAL-Lat	38.5	3.10801	2.5928
	SAL-Lat	39	3.15393	2.62457
	SAL-Lat	39.5	3.19454	2.66576
	SAL-Lat	40	3.2447	2.69358
	SAL-Lat	40.5	3.28956	2.71965
	SAL-Lat	41	3.33306	2.75362
	SAL-Lat	41.5	3.38142	2.79149
	SAL-Lat	42	3.42482	2.82655
	SAL-Lat	42.5	3.45589	2.86274
	SAL-Lat	43	3.49914	2.89483
	SAL-Lat	43.5	3.54149	2.92556
	SAL-Lat	44	3.58682	2.95984
	SAL-Lat	44.5	3.64534	2.99594
	SAL-Lat	45	3.69759	3.03251
	SAL-Lat	45.5	3.74387	3.06856
	SAL-Lat	46	3.79245	3.10726
	SAL-Lat	46.5	3.83774	3.14407
	SAL-Lat	47	3.87961	3.17419
	SAL-Lat	47.5	3.93358	3.2018
	SAL-Lat	48	3.97401	3.2347
	SAL-Lat	48.5	4.02315	3.26713
	SAL-Lat	49	4.07087	3.3056
	SAL-Lat	49.5	4.11127	3.34297
	SAL-Lat	50	4.15711	3.38836
	SAL-Lat	50.5	4.20454	3.41427
	SAL-Lat	51	4.24986	3.45033
	SAL-Lat	51.5	4.29707	3.49758
	SAL-Lat	52	4.34283	3.54752
	SAL-Lat	52.5	4.39517	3.58211
	SAL-Lat	53	4.44647	3.61727
	SAL-Lat	53.5	4.49626	3.65929
	SAL-Lat	54	4.54696	3.70323
	SAL-Lat	54.5	4.58974	3.73483
	SAL-Lat	55	4.63726	3.77175
	SAL-Lat	55.5	4.696	3.80295
	SAL-Lat	56	4.74522	3.82862
	SAL-Lat	56.5	4.79151	3.86474
	SAL-Lat	57	4.8337	3.91482
	SAL-Lat	57.5	4.8697	3.94814
	SAL-Lat	58	4.90406	4.00112
	SAL-Lat	58.5	4.95945	4.03558
	SAL-Lat	59	5.00035	4.07176
	SAL-Lat	59.5	5.05071	4.10674
	SAL-Lat	60	5.11164	4.1395
	DM-Phippo	0	6.03771	8.33267
	DM-Phippo	0.5	5.91122	7.73146
	DM-Phippo	1	5.84395	7.1109
	DM-Phippo	1.5	5.78951	6.7265
	DM-Phippo	2	5.79001	6.43064
	DM-Phippo	2.5	5.75411	6.19152
	DM-Phippo	3	5.7687	6.0102
	DM-Phippo	3.5	5.73911	5.85053
	DM-Phippo	4	5.71877	5.7618
	DM-Phippo	4.5	5.73515	5.62273
	DM-Phippo	5	5.76037	5.56284
	DM-Phippo	5.5	5.78866	5.51505
	DM-Phippo	6	5.83706	5.4521
	DM-Phippo	6.5	5.83772	5.43711
	DM-Phippo	7	5.83955	5.3813
	DM-Phippo	7.5	5.85873	5.34532
	DM-Phippo	8	5.87398	5.34916
	DM-Phippo	8.5	5.88704	5.35413
	DM-Phippo	9	5.89049	5.33259
	DM-Phippo	9.5	5.85718	5.33995
	DM-Phippo	10	5.85501	5.32701
	DM-Phippo	10.5	5.8572	5.3122
	DM-Phippo	11	5.85604	5.29566
	DM-Phippo	11.5	5.84073	5.2911
	DM-Phippo	12	5.83096	5.25525
	DM-Phippo	12.5	5.81431	5.26925
	DM-Phippo	13	5.80948	5.25723
	DM-Phippo	13.5	5.77778	5.24532
	DM-Phippo	14	5.75874	5.24555
	DM-Phippo	14.5	5.74685	5.23238
	DM-Phippo	15	5.75207	5.18896
	DM-Phippo	15.5	5.70829	5.18165
	DM-Phippo	16	5.69775	5.16108
	DM-Phippo	16.5	5.67573	5.15579
	DM-Phippo	17	5.66814	5.14144
	DM-Phippo	17.5	5.63534	5.12451
	DM-Phippo	18	5.62527	5.10758
	DM-Phippo	18.5	5.60363	5.09016
	DM-Phippo	19	5.56922	5.06872
	DM-Phippo	19.5	5.54931	5.04625
	DM-Phippo	20	5.51378	5.01628
	DM-Phippo	20.5	5.48451	5.00318
	DM-Phippo	21	5.46592	4.97418
	DM-Phippo	21.5	5.42074	4.96203
	DM-Phippo	22	5.38936	4.92497
	DM-Phippo	22.5	5.35865	4.89897
	DM-Phippo	23	5.33816	4.86489
	DM-Phippo	23.5	5.29432	4.83289
	DM-Phippo	24	5.26607	4.80668
	DM-Phippo	24.5	5.25475	4.77783
	DM-Phippo	25	5.2232	4.75703
	DM-Phippo	25.5	5.18652	4.71462
	DM-Phippo	26	5.1639	4.69239
	DM-Phippo	26.5	5.14113	4.66198
	DM-Phippo	27	5.12478	4.63152
	DM-Phippo	27.5	5.09734	4.62386
	DM-Phippo	28	5.07894	4.58808
	DM-Phippo	28.5	5.07056	4.57562
	DM-Phippo	29	5.05437	4.55922
	DM-Phippo	29.5	5.03508	4.53015
	DM-Phippo	30	5.00526	4.5245
	DM-Phippo	30.5	4.97666	4.50307
	DM-Phippo	31	4.94278	4.48442
	DM-Phippo	31.5	4.9226	4.47293
	DM-Phippo	32	4.90079	4.45719
	DM-Phippo	32.5	4.89611	4.43628
	DM-Phippo	33	4.87925	4.42788
	DM-Phippo	33.5	4.87331	4.43983
	DM-Phippo	34	4.85408	4.43751
	DM-Phippo	34.5	4.83666	4.42582
	DM-Phippo	35	4.82088	4.45573
	DM-Phippo	35.5	4.80001	4.46023
	DM-Phippo	36	4.78117	4.46893
	DM-Phippo	36.5	4.75219	4.46398
	DM-Phippo	37	4.72899	4.46631
	DM-Phippo	37.5	4.71867	4.46713
	DM-Phippo	38	4.69801	4.48061
	DM-Phippo	38.5	4.70073	4.48618
	DM-Phippo	39	4.69574	4.48815
	DM-Phippo	39.5	4.69136	4.49716
	DM-Phippo	40	4.68582	4.5101
	DM-Phippo	40.5	4.67563	4.50534
	DM-Phippo	41	4.66869	4.51478
	DM-Phippo	41.5	4.6549	4.51931
	DM-Phippo	42	4.65503	4.53612
	DM-Phippo	42.5	4.63894	4.54448
	DM-Phippo	43	4.64034	4.57523
	DM-Phippo	43.5	4.64311	4.59159
	DM-Phippo	44	4.64912	4.61717
	DM-Phippo	44.5	4.65215	4.68143
	DM-Phippo	45	4.65235	4.70714
	DM-Phippo	45.5	4.66374	4.74448
	DM-Phippo	46	4.68367	4.78708
	DM-Phippo	46.5	4.69642	4.7867
	DM-Phippo	47	4.72309	4.81708
	DM-Phippo	47.5	4.73939	4.84013
	DM-Phippo	48	4.76748	4.85845
	DM-Phippo	48.5	4.78789	4.88847
	DM-Phippo	49	4.83178	4.93267
	DM-Phippo	49.5	4.86592	4.96551
	DM-Phippo	50	4.8684	5.00642
	DM-Phippo	50.5	4.8967	5.03594
	DM-Phippo	51	4.91585	5.04531
	DM-Phippo	51.5	4.93881	5.06154
	DM-Phippo	52	4.96804	5.08057
	DM-Phippo	52.5	5.02227	5.11331
	DM-Phippo	53	5.05448	5.12618
	DM-Phippo	53.5	5.06928	5.17036
	DM-Phippo	54	5.1211	5.21053
	DM-Phippo	54.5	5.13977	5.2333
	DM-Phippo	55	5.20073	5.26128
	DM-Phippo	55.5	5.22527	5.29095
	DM-Phippo	56	5.26879	5.3271
	DM-Phippo	56.5	5.31604	5.3608
	DM-Phippo	57	5.37063	5.38439
	DM-Phippo	57.5	5.40963	5.40529
	DM-Phippo	58	5.459	5.43636
	DM-Phippo	58.5	5.5166	5.47337
	DM-Phippo	59	5.5552	5.5068
	DM-Phippo	59.5	5.5872	5.54162
	DM-Phippo	60	5.63782	5.58574
	DM-Ang	0	6.40577	5.31374
	DM-Ang	0.5	5.87929	4.89456
	DM-Ang	1	5.36485	4.56366
	DM-Ang	1.5	4.84474	4.266
	DM-Ang	2	4.43244	3.94267
	DM-Ang	2.5	4.04212	3.67963
	DM-Ang	3	3.63571	3.45124
	DM-Ang	3.5	3.35511	3.21535
	DM-Ang	4	3.08863	3.02555
	DM-Ang	4.5	2.89769	2.8573
	DM-Ang	5	2.72319	2.70648
	DM-Ang	5.5	2.60854	2.59859
	DM-Ang	6	2.50674	2.48767
	DM-Ang	6.5	2.41828	2.39457
	DM-Ang	7	2.31624	2.317
	DM-Ang	7.5	2.24697	2.22877
	DM-Ang	8	2.17228	2.16154
	DM-Ang	8.5	2.10489	2.09569
	DM-Ang	9	2.05591	2.05409
	DM-Ang	9.5	2.02414	2.01061
	DM-Ang	10	2.00078	1.96829
	DM-Ang	10.5	1.96682	1.94031
	DM-Ang	11	1.93293	1.91742
	DM-Ang	11.5	1.91843	1.8973
	DM-Ang	12	1.90421	1.87756
	DM-Ang	12.5	1.89595	1.86997
	DM-Ang	13	1.87054	1.87727
	DM-Ang	13.5	1.86597	1.86415
	DM-Ang	14	1.8614	1.84529
	DM-Ang	14.5	1.85097	1.83288
	DM-Ang	15	1.85805	1.83419
	DM-Ang	15.5	1.85846	1.82491
	DM-Ang	16	1.86066	1.8165
	DM-Ang	16.5	1.87038	1.81697
	DM-Ang	17	1.86655	1.81728
	DM-Ang	17.5	1.87311	1.81995
	DM-Ang	18	1.88166	1.8192
	DM-Ang	18.5	1.88817	1.8104
	DM-Ang	19	1.91183	1.82865
	DM-Ang	19.5	1.93342	1.8423
	DM-Ang	20	1.95464	1.84909
	DM-Ang	20.5	1.9835	1.85785
	DM-Ang	21	2.00415	1.87493
	DM-Ang	21.5	2.0468	1.8977
	DM-Ang	22	2.07607	1.91227
	DM-Ang	22.5	2.1063	1.93305
	DM-Ang	23	2.13596	1.96527
	DM-Ang	23.5	2.17073	1.98326
	DM-Ang	24	2.21171	2.01171
	DM-Ang	24.5	2.24893	2.0312
	DM-Ang	25	2.30378	2.06081
	DM-Ang	25.5	2.33748	2.08929
	DM-Ang	26	2.36595	2.13438
	DM-Ang	26.5	2.40749	2.16557
	DM-Ang	27	2.43327	2.18829
	DM-Ang	27.5	2.47941	2.21532
	DM-Ang	28	2.52138	2.25255
	DM-Ang	28.5	2.56738	2.283
	DM-Ang	29	2.60611	2.30948
	DM-Ang	29.5	2.64467	2.34008
	DM-Ang	30	2.69014	2.37497
	DM-Ang	30.5	2.72285	2.40649
	DM-Ang	31	2.7688	2.44211
	DM-Ang	31.5	2.82102	2.49574
	DM-Ang	32	2.86829	2.51857
	DM-Ang	32.5	2.90476	2.55125
	DM-Ang	33	2.95694	2.57819
	DM-Ang	33.5	2.99716	2.62036
	DM-Ang	34	3.05847	2.63703
	DM-Ang	34.5	3.10267	2.6692
	DM-Ang	35	3.15552	2.70814
	DM-Ang	35.5	3.21058	2.75275
	DM-Ang	36	3.25499	2.77895
	DM-Ang	36.5	3.30981	2.80937
	DM-Ang	37	3.36308	2.86051
	DM-Ang	37.5	3.41178	2.89313
	DM-Ang	38	3.47658	2.93369
	DM-Ang	38.5	3.53751	2.97234
	DM-Ang	39	3.59319	3.02323
	DM-Ang	39.5	3.64786	3.06589
	DM-Ang	40	3.70623	3.11125
	DM-Ang	40.5	3.75431	3.12881
	DM-Ang	41	3.81098	3.18123
	DM-Ang	41.5	3.87968	3.21675
	DM-Ang	42	3.95311	3.26093
	DM-Ang	42.5	4.02001	3.30965
	DM-Ang	43	4.08472	3.34756
	DM-Ang	43.5	4.14904	3.37725
	DM-Ang	44	4.23854	3.41357
	DM-Ang	44.5	4.31689	3.45561
	DM-Ang	45	4.38514	3.50958
	DM-Ang	45.5	4.45667	3.55253
	DM-Ang	46	4.54969	3.60438
	DM-Ang	46.5	4.6415	3.64514
	DM-Ang	47	4.73397	3.69964
	DM-Ang	47.5	4.80184	3.7566
	DM-Ang	48	4.89896	3.80174
	DM-Ang	48.5	4.98995	3.84782
	DM-Ang	49	5.06253	3.89915
	DM-Ang	49.5	5.151	3.94477
	DM-Ang	50	5.23349	3.98754
	DM-Ang	50.5	5.31172	4.0365
	DM-Ang	51	5.393	4.10643
	DM-Ang	51.5	5.48615	4.18497
	DM-Ang	52	5.57591	4.25569
	DM-Ang	52.5	5.67768	4.31286
	DM-Ang	53	5.79362	4.37166
	DM-Ang	53.5	5.91453	4.43197
	DM-Ang	54	6.01039	4.49804
	DM-Ang	54.5	6.09618	4.56883
	DM-Ang	55	6.20029	4.6281
	DM-Ang	55.5	6.32896	4.69436
	DM-Ang	56	6.42463	4.75623
	DM-Ang	56.5	6.528	4.8328
	DM-Ang	57	6.63248	4.88126
	DM-Ang	57.5	6.74487	4.93408
	DM-Ang	58	6.84592	4.98479
	DM-Ang	58.5	6.93633	5.03998
	DM-Ang	59	7.03954	5.10012
	DM-Ang	59.5	7.15956	5.157
	DM-Ang	60	7.25606	5.20575
	DM-Pref	0	5.23181	7.50929
	DM-Pref	0.5	4.86743	7.00426
	DM-Pref	1	4.52988	6.52155
	DM-Pref	1.5	4.13945	6.08442
	DM-Pref	2	3.83153	5.65187
	DM-Pref	2.5	3.54495	5.2383
	DM-Pref	3	3.27859	4.8398
	DM-Pref	3.5	3.04053	4.51742
	DM-Pref	4	2.82765	4.21881
	DM-Pref	4.5	2.67404	4.00444
	DM-Pref	5	2.5047	3.80775
	DM-Pref	5.5	2.39732	3.64475
	DM-Pref	6	2.30349	3.48957
	DM-Pref	6.5	2.21654	3.34532
	DM-Pref	7	2.14456	3.24332
	DM-Pref	7.5	2.10067	3.12396
	DM-Pref	8	2.03071	3.04335
	DM-Pref	8.5	1.99927	2.97708
	DM-Pref	9	1.96741	2.91571
	DM-Pref	9.5	1.93939	2.85118
	DM-Pref	10	1.90471	2.79285
	DM-Pref	10.5	1.89346	2.75851
	DM-Pref	11	1.8847	2.72479
	DM-Pref	11.5	1.87771	2.69558
	DM-Pref	12	1.85848	2.67014
	DM-Pref	12.5	1.85711	2.6438
	DM-Pref	13	1.86059	2.61369
	DM-Pref	13.5	1.8644	2.5855
	DM-Pref	14	1.86036	2.57283
	DM-Pref	14.5	1.87959	2.55194
	DM-Pref	15	1.89317	2.53528
	DM-Pref	15.5	1.90329	2.52223
	DM-Pref	16	1.92278	2.51639
	DM-Pref	16.5	1.9485	2.49227
	DM-Pref	17	1.97079	2.47915
	DM-Pref	17.5	1.98973	2.47126
	DM-Pref	18	2.00794	2.46075
	DM-Pref	18.5	2.03276	2.46325
	DM-Pref	19	2.05465	2.47114
	DM-Pref	19.5	2.08209	2.46378
	DM-Pref	20	2.10885	2.46708
	DM-Pref	20.5	2.12832	2.46845
	DM-Pref	21	2.15867	2.45873
	DM-Pref	21.5	2.18435	2.46015
	DM-Pref	22	2.2064	2.46753
	DM-Pref	22.5	2.24155	2.47703
	DM-Pref	23	2.2817	2.47743
	DM-Pref	23.5	2.33267	2.49032
	DM-Pref	24	2.37531	2.49868
	DM-Pref	24.5	2.41135	2.49748
	DM-Pref	25	2.43787	2.51863
	DM-Pref	25.5	2.48021	2.5537
	DM-Pref	26	2.51792	2.5774
	DM-Pref	26.5	2.55182	2.59662
	DM-Pref	27	2.58693	2.61341
	DM-Pref	27.5	2.62279	2.65332
	DM-Pref	28	2.66006	2.666
	DM-Pref	28.5	2.69901	2.68306
	DM-Pref	29	2.73967	2.70449
	DM-Pref	29.5	2.78993	2.74566
	DM-Pref	30	2.82575	2.77605
	DM-Pref	30.5	2.87207	2.80961
	DM-Pref	31	2.91276	2.83516
	DM-Pref	31.5	2.96125	2.86387
	DM-Pref	32	3.01386	2.89407
	DM-Pref	32.5	3.05183	2.92844
	DM-Pref	33	3.09046	2.95366
	DM-Pref	33.5	3.1309	2.98098
	DM-Pref	34	3.18019	3.0222
	DM-Pref	34.5	3.22776	3.06281
	DM-Pref	35	3.27728	3.09648
	DM-Pref	35.5	3.3335	3.12606
	DM-Pref	36	3.375	3.1661
	DM-Pref	36.5	3.42629	3.19586
	DM-Pref	37	3.47002	3.22889
	DM-Pref	37.5	3.53145	3.28648
	DM-Pref	38	3.5814	3.32863
	DM-Pref	38.5	3.63352	3.36982
	DM-Pref	39	3.69385	3.41491
	DM-Pref	39.5	3.74537	3.45538
	DM-Pref	40	3.82433	3.48411
	DM-Pref	40.5	3.88668	3.51286
	DM-Pref	41	3.95222	3.54882
	DM-Pref	41.5	4.00329	3.60368
	DM-Pref	42	4.06585	3.65369
	DM-Pref	42.5	4.13863	3.69544
	DM-Pref	43	4.22269	3.74395
	DM-Pref	43.5	4.28998	3.7803
	DM-Pref	44	4.37416	3.80822
	DM-Pref	44.5	4.42384	3.85479
	DM-Pref	45	4.49881	3.9029
	DM-Pref	45.5	4.57995	3.94557
	DM-Pref	46	4.65573	3.98063
	DM-Pref	46.5	4.71411	4.01046
	DM-Pref	47	4.78179	4.06167
	DM-Pref	47.5	4.85438	4.0901
	DM-Pref	48	4.94417	4.14218
	DM-Pref	48.5	5.01086	4.20958
	DM-Pref	49	5.08359	4.25855
	DM-Pref	49.5	5.13791	4.30531
	DM-Pref	50	5.2063	4.35618
	DM-Pref	50.5	5.27856	4.39024
	DM-Pref	51	5.34643	4.44562
	DM-Pref	51.5	5.41517	4.52262
	DM-Pref	52	5.48469	4.58381
	DM-Pref	52.5	5.55838	4.65006
	DM-Pref	53	5.61439	4.70743
	DM-Pref	53.5	5.67961	4.76958
	DM-Pref	54	5.75609	4.83419
	DM-Pref	54.5	5.82088	4.88735
	DM-Pref	55	5.91351	4.94023
	DM-Pref	55.5	5.99042	4.992
	DM-Pref	56	6.07137	5.05752
	DM-Pref	56.5	6.13399	5.11337
	DM-Pref	57	6.20738	5.17053
	DM-Pref	57.5	6.28492	5.22824
	DM-Pref	58	6.36055	5.30251
	DM-Pref	58.5	6.41792	5.36617
	DM-Pref	59	6.50395	5.43775
	DM-Pref	59.5	6.56652	5.5003
	DM-Pref	60	6.63016	5.56886
	DM-Cing-Post	0	5.10987	7.60649
	DM-Cing-Post	0.5	4.77723	7.09794
	DM-Cing-Post	1	4.49224	6.59432
	DM-Cing-Post	1.5	4.23456	6.12551
	DM-Cing-Post	2	3.98666	5.68677
	DM-Cing-Post	2.5	3.75098	5.25938
	DM-Cing-Post	3	3.54188	4.87907
	DM-Cing-Post	3.5	3.34863	4.5597
	DM-Cing-Post	4	3.21444	4.25427
	DM-Cing-Post	4.5	3.05591	4.016
	DM-Cing-Post	5	2.91192	3.80275
	DM-Cing-Post	5.5	2.79502	3.64923
	DM-Cing-Post	6	2.68758	3.52577
	DM-Cing-Post	6.5	2.59436	3.39684
	DM-Cing-Post	7	2.51743	3.26803
	DM-Cing-Post	7.5	2.4438	3.16392
	DM-Cing-Post	8	2.37732	3.07235
	DM-Cing-Post	8.5	2.32269	2.98532
	DM-Cing-Post	9	2.28292	2.92173
	DM-Cing-Post	9.5	2.23262	2.86638
	DM-Cing-Post	10	2.19016	2.81796
	DM-Cing-Post	10.5	2.14913	2.77946
	DM-Cing-Post	11	2.12624	2.73965
	DM-Cing-Post	11.5	2.11334	2.69348
	DM-Cing-Post	12	2.08916	2.6522
	DM-Cing-Post	12.5	2.05976	2.62477
	DM-Cing-Post	13	2.03877	2.60614
	DM-Cing-Post	13.5	2.01815	2.58795
	DM-Cing-Post	14	2.01411	2.55937
	DM-Cing-Post	14.5	1.99338	2.54011
	DM-Cing-Post	15	1.98002	2.52706
	DM-Cing-Post	15.5	1.96174	2.51899
	DM-Cing-Post	16	1.95058	2.50383
	DM-Cing-Post	16.5	1.93692	2.49753
	DM-Cing-Post	17	1.92726	2.4922
	DM-Cing-Post	17.5	1.9162	2.47974
	DM-Cing-Post	18	1.91204	2.4818
	DM-Cing-Post	18.5	1.89713	2.49194
	DM-Cing-Post	19	1.89029	2.49505
	DM-Cing-Post	19.5	1.88071	2.49812
	DM-Cing-Post	20	1.87164	2.50648
	DM-Cing-Post	20.5	1.87393	2.50553
	DM-Cing-Post	21	1.88233	2.50968
	DM-Cing-Post	21.5	1.91003	2.51707
	DM-Cing-Post	22	1.91077	2.52331
	DM-Cing-Post	22.5	1.92967	2.5299
	DM-Cing-Post	23	1.94996	2.54397
	DM-Cing-Post	23.5	1.98768	2.55553
	DM-Cing-Post	24	2.01095	2.56333
	DM-Cing-Post	24.5	2.03588	2.56618
	DM-Cing-Post	25	2.06895	2.5795
	DM-Cing-Post	25.5	2.10249	2.6008
	DM-Cing-Post	26	2.12242	2.61385
	DM-Cing-Post	26.5	2.14333	2.62141
	DM-Cing-Post	27	2.17408	2.63644
	DM-Cing-Post	27.5	2.20994	2.65115
	DM-Cing-Post	28	2.23982	2.66065
	DM-Cing-Post	28.5	2.26932	2.67467
	DM-Cing-Post	29	2.29202	2.69268
	DM-Cing-Post	29.5	2.31586	2.7087
	DM-Cing-Post	30	2.33533	2.71014
	DM-Cing-Post	30.5	2.35932	2.72103
	DM-Cing-Post	31	2.38159	2.74846
[truncated: 1,631 more rows]

## Sheet: FigureS8
Figure S8	Primary and Higher-order Networks	Month	Female Primary Percent(%)	Female Higher-order Percent(%)	Male Primary Percent(%)	Male Higher-order Percent (%)			8 Large-scale Networks	Network	Month	Female Percent(%)	Male Percent (%)
		0	76.4422	43.8261	86.402	37.1724				AUD	0	63.0311	84.6368
		0.5	76.4339	42.8916	87.0706	37.1807				AUD	0.5	62.8359	84.7448
		1	76.2097	42.0277	87.7061	37.2181				AUD	1	62.7155	84.8486
		1.5	76.1515	40.8315	88.4537	37.1766				AUD	1.5	62.4829	85.0147
		2	75.6573	39.5689	89.1805	37.2762				AUD	2	62.271	85.0563
		2.5	74.8474	38.2274	89.7537	37.0395				AUD	2.5	61.972	85.048
		3	73.917	36.8401	90.4141	37.1309				AUD	3	61.6231	85.0854
		3.5	72.7292	35.8516	90.8211	37.2056				AUD	3.5	61.2452	85.102
		4	71.2672	34.7469	91.1534	37.3801				AUD	4	60.8838	85.0729
		4.5	69.718	33.7708	91.4317	37.5794				AUD	4.5	60.2691	85.0604
		5	67.7535	32.9817	91.5604	38.2107				AUD	5	59.5215	84.8362
		5.5	65.8886	32.583	91.6186	38.9417				AUD	5.5	58.5704	84.5288
		6	64.1151	32.0306	91.3278	39.9759				AUD	6	57.4947	84.1508
		6.5	62.4995	31.8686	91.1783	41.1762				AUD	6.5	56.4688	83.6151
		7	61.1164	31.9101	90.8626	42.281				AUD	7	55.1356	83.1042
		7.5	60.0199	32.0056	90.4556	43.4107				AUD	7.5	53.8522	82.5933
		8	59.1851	32.6286	89.9406	44.5778				AUD	8	52.4069	82.1531
		8.5	58.5663	33.2433	89.2802	45.5954				AUD	8.5	50.9283	81.7336
		9	58.0429	33.7667	88.5202	46.48				AUD	9	49.3749	81.2435
		9.5	57.5612	34.4437	87.6563	47.2401				AUD	9.5	47.9379	80.6662
		10	57.3286	35.1663	86.9336	47.8257				AUD	10	46.642	80.064
		10.5	57.1832	35.8433	85.9742	48.3158				AUD	10.5	45.4043	79.3787
		11	56.8842	36.6325	85.102	48.8101				AUD	11	44.3286	78.7723
		11.5	56.8842	37.6708	84.1841	49.2586				AUD	11.5	43.3069	77.8668
		12	56.7762	38.6635	83.1873	49.8193				AUD	12	42.3516	77.0445
		12.5	56.8052	39.7475	82.124	50.1142				AUD	12.5	41.4836	76.2512
		13	56.8219	40.6778	81.2477	50.5005				AUD	13	40.7069	75.4994
		13.5	56.8717	41.6539	80.3381	50.9615				AUD	13.5	40.0922	74.6189
		14	57.1292	42.3558	79.5323	51.3187				AUD	14	39.5523	73.7716
		14.5	57.312	43.2031	78.656	51.788				AUD	14.5	39.0996	72.9908
		15	57.557	44.096	77.817	52.2906				AUD	15	38.6967	72.1809
		15.5	57.719	45.0139	76.9863	52.7391				AUD	15.5	38.4018	71.4084
		16	58.0429	45.9858	76.2678	53.0548				AUD	16	38.1526	70.64
		16.5	58.4292	46.9868	75.5742	53.5158				AUD	16.5	38.0197	69.8883
		17	58.6784	47.6679	74.9304	53.9478				AUD	17	38.0321	68.9413
		17.5	58.9899	48.482	74.2867	54.5832				AUD	17.5	38.0405	68.2934
		18	59.2433	49.3915	73.4809	55.0401				AUD	18	38.1069	67.5375
		18.5	59.4925	50.2845	72.995	55.5426				AUD	18.5	38.219	66.7193
		19	59.8663	51.111	72.4592	56.0452				AUD	19	38.3561	65.9509
		19.5	59.9452	52.058	71.9151	56.635				AUD	19.5	38.7839	65.1036
		20	60.1861	52.8305	71.5538	57.2164				AUD	20	39.1494	64.2854
		20.5	60.4187	53.7442	71.0595	57.8145				AUD	20.5	39.6603	63.6375
		21	60.5059	54.4005	70.611	58.3337				AUD	21	40.0631	62.919
		21.5	60.564	55.227	70.2496	58.6244				AUD	21.5	40.6737	62.1091
		22	60.6596	55.7088	69.7512	59.0688				AUD	22	41.1638	61.4238
		22.5	60.8838	56.3484	69.2154	59.4842				AUD	22.5	41.7245	60.6928
		23	61.0998	56.9714	68.8001	59.9742				AUD	23	42.1938	60.0573
		23.5	61.2493	57.5072	68.3806	60.3813				AUD	23.5	42.6922	59.4219
		24	61.3075	58.2174	67.8739	60.7675				AUD	24	43.1657	58.6867
		24.5	61.5567	58.6327	67.4295	61.3449				AUD	24.5	43.6142	57.856
		25	61.6564	59.181	66.9228	61.9512				AUD	25	44.0836	57.0711
		25.5	61.7228	59.7167	66.6279	62.325				AUD	25.5	44.69	56.257
		26	61.8266	60.1653	66.2666	62.6365				AUD	26	45.1219	55.5219
		26.5	61.9762	60.4768	66.0174	63.0062				AUD	26.5	45.5206	54.9155
		27	62.026	60.9586	65.6892	63.2845				AUD	27	46.0356	54.2468
		27.5	62.1174	61.3781	65.3487	63.7829				AUD	27.5	46.5091	53.6072
		28	62.2046	61.8516	65.1036	64.0445				AUD	28	46.9951	53.0714
		28.5	62.3873	62.3541	64.8586	64.3976				AUD	28.5	47.4353	52.4733
		29	62.4953	62.7321	64.5845	64.7506				AUD	29	47.9046	51.9292
		29.5	62.6116	63.1183	64.3768	65.1701				AUD	29.5	48.3449	51.4557
		30	62.649	63.4298	64.1484	65.411				AUD	30	48.8848	50.974
		30.5	62.7528	63.7123	63.9324	65.602				AUD	30.5	49.2254	50.4548
		31	62.894	63.9864	63.6915	65.8388				AUD	31	49.6283	49.8775
		31.5	62.9314	64.302	63.4838	66.0589				AUD	31.5	49.9979	49.3791
		32	62.9771	64.7091	63.1931	66.4701				AUD	32	50.5046	48.8018
		32.5	63.1142	65.0995	62.9937	66.8273				AUD	32.5	50.8909	48.3324
		33	63.1516	65.3736	62.7071	66.956				AUD	33	51.2772	47.78
		33.5	63.3675	65.7142	62.5036	67.3257				AUD	33.5	51.5554	47.4561
		34	63.4215	65.9509	62.2835	67.5084				AUD	34	51.8005	47.0324
		34.5	63.4298	66.2126	62.1215	67.8698				AUD	34.5	52.058	46.613
		35	63.5212	66.5199	61.8806	68.0359				AUD	35	52.2449	46.2059
		35.5	63.6167	66.8605	61.6896	68.2186				AUD	35.5	52.4858	45.7158
		36	63.5295	67.1844	61.5276	68.5135				AUD	36	52.7267	45.4251
		36.5	63.5918	67.3381	61.2826	68.8416				AUD	36.5	52.926	45.0596
		37	63.6416	67.5956	61.05	69.1116				AUD	37	53.1669	44.6733
		37.5	63.7704	67.7493	60.9046	69.3566				AUD	37.5	53.3497	44.2705
		38	63.7704	68.0857	60.6845	69.502				AUD	38	53.5449	43.9133
		38.5	63.8244	68.4678	60.5266	69.7927				AUD	38.5	53.657	43.6184
		39	63.8202	68.7046	60.3647	70.0627				AUD	39	53.765	43.282
		39.5	63.787	68.9662	60.1072	70.3867				AUD	39.5	53.9353	42.9622
		40	63.9075	69.2445	59.8538	70.6899				AUD	40	54.0474	42.6216
		40.5	63.9739	69.4522	59.7043	70.8602				AUD	40.5	54.1928	42.4015
		41	63.9864	69.61	59.5755	71.1592				AUD	41	54.28	42.09
		41.5	64.0694	69.8467	59.4011	71.2921				AUD	41.5	54.4212	41.7868
		42	64.0861	70.1375	59.1934	71.4873				AUD	42	54.4378	41.4337
		42.5	64.1401	70.341	59.0439	71.6534				AUD	42.5	54.5126	41.143
		43	64.1899	70.5777	58.8279	71.7864				AUD	43	54.604	40.927
		43.5	64.1857	70.7979	58.6286	71.9151				AUD	43.5	54.5874	40.6778
		44	64.1691	70.8892	58.4666	72.0356				AUD	44	54.6995	40.358
		44.5	64.1525	70.9931	58.2506	72.1643				AUD	44.5	54.7701	40.1171
		45	64.0985	71.126	58.0969	72.2723				AUD	45	54.8781	39.8472
		45.5	64.0861	71.2381	57.881	72.3554				AUD	45.5	54.9985	39.6478
		46	64.0071	71.371	57.6733	72.48				AUD	46	54.9902	39.4318
		46.5	63.949	71.479	57.4033	72.4717				AUD	46.5	55.0816	39.2491
		47	63.8909	71.533	57.2289	72.4717				AUD	47	55.1315	39.0539
		47.5	63.8036	71.4707	57.042	72.4218				AUD	47.5	55.1356	38.9127
		48	63.8535	71.533	56.8675	72.4758				AUD	48	55.2145	38.7258
		48.5	63.7829	71.5455	56.6183	72.2889				AUD	48.5	55.2934	38.4932
		49	63.6749	71.5538	56.3733	72.2225				AUD	49	55.364	38.3561
		49.5	63.6375	71.6285	56.1822	72.1685				AUD	49.5	55.4097	38.1817
		50	63.6458	71.5953	56.0244	72.048				AUD	50	55.389	38.0114
		50.5	63.65	71.587	55.8209	71.8985				AUD	50.5	55.3723	37.866
		51	63.6084	71.5288	55.688	71.8071				AUD	51	55.4388	37.675
		51.5	63.542	71.5828	55.5468	71.7241				AUD	51.5	55.4762	37.5628
		52	63.4091	71.6701	55.3682	71.5662				AUD	52	55.5468	37.4175
		52.5	63.3841	71.6327	55.2477	71.5039				AUD	52.5	55.5676	37.3053
		53	63.2845	71.6202	55.0608	71.4084				AUD	53	55.6091	37.1766
		53.5	63.2346	71.5745	54.9196	71.2381				AUD	53.5	55.6838	37.0437
		54	63.1516	71.5372	54.687	71.0346				AUD	54	55.7171	36.9606
		54.5	63.056	71.4956	54.5417	70.8062				AUD	54.5	55.7586	36.8734
		55	63.0934	71.4375	54.4462	70.694				AUD	55	55.8375	36.6574
		55.5	63.0809	71.5122	54.334	70.5362				AUD	55.5	55.85	36.5203
		56	62.9896	71.4707	54.1513	70.4157				AUD	56	55.8707	36.4207
		56.5	62.9024	71.3876	54.0142	70.2455				AUD	56.5	55.9123	36.3625
		57	62.8193	71.3212	53.8024	70.1167				AUD	57	55.9414	36.2836
		57.5	62.7819	71.209	53.6155	70.017				AUD	57.5	55.9704	36.1922
		58	62.7238	71.1301	53.495	69.909				AUD	58	55.9995	36.1299
		58.5	62.6158	71.0512	53.3538	69.7429				AUD	58.5	56.0161	36.0136
		59	62.487	70.9972	53.2209	69.5851				AUD	59	56.041	35.9389
		59.5	62.433	70.9972	53.1005	69.3733				AUD	59.5	56.0826	35.9056
		60	62.325	70.8975	52.9759	69.2819				AUD	60	56.1158	35.8184
										DAN	0	27.5657	24.9699
										DAN	0.5	26.9718	24.8619
										DAN	1	26.4443	24.5546
										DAN	1.5	25.921	24.3469
										DAN	2	25.053	24.1724
										DAN	2.5	24.1766	23.944
										DAN	3	23.5536	23.6824
										DAN	3.5	22.8434	23.4332
										DAN	4	22.1373	23.3584
										DAN	4.5	21.5268	23.2795
										DAN	5	20.9619	23.105
										DAN	5.5	20.7376	23.1383
										DAN	6	20.5424	23.3667
										DAN	6.5	20.4967	23.645
										DAN	7	20.4635	24.0977
										DAN	7.5	20.476	24.6252
										DAN	8	20.7376	25.1277
										DAN	8.5	20.9785	25.7756
										DAN	9	21.2859	26.1785
										DAN	9.5	21.6431	26.8887
										DAN	10	22.0501	27.4951
										DAN	10.5	22.4903	28.2759
										DAN	11	23.1175	28.7536
										DAN	11.5	23.6491	29.4513
										DAN	12	24.3054	30.0785
										DAN	12.5	25.0114	30.6517
										DAN	13	25.7383	31.312
										DAN	13.5	26.5482	31.9807
										DAN	14	27.4785	32.7283
										DAN	14.5	28.4296	33.6753
										DAN	15	29.3018	34.5101
										DAN	15.5	30.1865	35.3491
										DAN	16	31.3993	36.1507
										DAN	16.5	32.4251	37.0976
										DAN	17	33.5341	38.0861
										DAN	17.5	34.7427	39.0829
										DAN	18	35.8849	40.0008
										DAN	18.5	37.0104	41.1098
										DAN	19	38.1318	42.1772
										DAN	19.5	39.328	43.1158
										DAN	20	40.6155	44.1666
										DAN	20.5	41.7702	45.205
										DAN	21	42.9414	46.181
										DAN	21.5	44.1749	47.2692
										DAN	22	45.3545	48.158
										DAN	22.5	46.4634	49.1133
										DAN	23	47.6347	49.9813
										DAN	23.5	48.6813	50.8327
										DAN	24	49.8567	51.734
										DAN	24.5	50.8535	52.6893
										DAN	25	51.8295	53.52
										DAN	25.5	52.8762	54.1803
										DAN	26	53.8647	54.8573
										DAN	26.5	54.8532	55.472
										DAN	27	55.8084	56.2612
										DAN	27.5	56.6848	56.88
										DAN	28	57.5902	57.5404
										DAN	28.5	58.4624	58.1842
										DAN	29	59.3263	58.6867
										DAN	29.5	60.0282	59.1851
										DAN	30	60.8672	59.6627
										DAN	30.5	61.7602	60.2691
										DAN	31	62.3915	60.6388
										DAN	31.5	63.2014	61.0292
										DAN	32	63.8078	61.4445
										DAN	32.5	64.4432	61.8225
										DAN	33	65.1576	62.3375
										DAN	33.5	65.7391	62.7155
										DAN	34	66.3662	63.056
										DAN	34.5	66.9186	63.5254
										DAN	35	67.4586	63.787
										DAN	35.5	67.986	64.2107
										DAN	36	68.3972	64.4723
										DAN	36.5	68.8084	64.7963
										DAN	37	69.1988	65.033
										DAN	37.5	69.6557	65.3113
										DAN	38	70.0419	65.5813
										DAN	38.5	70.4947	65.872
										DAN	39	70.8851	66.0714
										DAN	39.5	71.1883	66.2956
										DAN	40	71.4665	66.5241
										DAN	40.5	71.832	66.8397
										DAN	41	72.1062	67.064
										DAN	41.5	72.3595	67.3007
										DAN	42	72.6253	67.4212
										DAN	42.5	72.8039	67.4876
										DAN	43	73.0822	67.7078
										DAN	43.5	73.2899	67.8531
										DAN	44	73.5141	67.9653
										DAN	44.5	73.7758	67.986
										DAN	45	73.9918	68.0982
										DAN	45.5	74.1288	68.1605
										DAN	46	74.2908	68.2269
										DAN	46.5	74.4113	68.3183
										DAN	47	74.4943	68.3225
										DAN	47.5	74.594	68.4138
										DAN	48	74.7269	68.4097
										DAN	48.5	74.8723	68.4471
										DAN	49	74.9927	68.5426
										DAN	49.5	75.1423	68.5301
										DAN	50	75.3167	68.6174
										DAN	50.5	75.5368	68.6423
										DAN	51	75.6323	68.7212
										DAN	51.5	75.7528	68.7295
										DAN	52	75.8608	68.7835
										DAN	52.5	75.894	68.7669
										DAN	53	75.9729	68.7586
										DAN	53.5	76.0352	68.8043
										DAN	54	76.1307	68.7627
										DAN	54.5	76.1515	68.8209
										DAN	55	76.2387	68.8126
										DAN	55.5	76.2969	68.7544
										DAN	56	76.3052	68.7378
										DAN	56.5	76.3841	68.6921
										DAN	57	76.4547	68.6713
										DAN	57.5	76.4589	68.6464
										DAN	58	76.5212	68.6049
										DAN	58.5	76.5876	68.6215
										DAN	59	76.5752	68.6506
										DAN	59.5	76.5461	68.6049
										DAN	60	76.5752	68.6298
										DMN	0	38.9999	62.6988
										DMN	0.5	38.4018	62.4912
										DMN	1	37.7331	62.3956
										DMN	1.5	37.0603	62.1631
										DMN	2	36.2213	61.9679
										DMN	2.5	35.5235	61.5941
										DMN	3	34.8382	61.2203
										DMN	3.5	34.2235	60.7219
										DMN	4	33.7833	60.1279
										DMN	4.5	33.1561	59.5921
										DMN	5	32.8903	58.8653
										DMN	5.5	32.7532	58.1302
										DMN	6	32.4916	57.341
										DMN	6.5	32.3338	56.4107
										DMN	7	32.1552	55.2394
										DMN	7.5	32.1676	54.1886
										DMN	8	32.1593	53.1212
										DMN	8.5	32.2092	52.1369
										DMN	9	32.2964	51.2772
										DMN	9.5	32.2881	50.5628
										DMN	10	32.5165	49.8235
										DMN	10.5	32.7657	49.1797
										DMN	11	33.2433	48.5941
										DMN	11.5	33.7251	48.0708
										DMN	12	34.1114	47.6388
										DMN	12.5	34.5101	47.1238
										DMN	13	34.9753	46.6586
										DMN	13.5	35.4238	46.2142
										DMN	14	35.8475	46.0481
										DMN	14.5	36.4165	45.7657
										DMN	15	36.8609	45.5746
										DMN	15.5	37.3302	45.5705
										DMN	16	37.7497	45.5497
										DMN	16.5	38.1526	45.4832
										DMN	17	38.5347	45.4749
										DMN	17.5	39.0248	45.5829
										DMN	18	39.5024	45.6494
										DMN	18.5	40.0382	45.8778
										DMN	19	40.7027	46.019
										DMN	19.5	41.3922	46.2682
										DMN	20	42.0235	46.5008
										DMN	20.5	42.5593	46.7334
										DMN	21	43.1117	46.9535
										DMN	21.5	43.5686	47.0615
										DMN	22	43.9922	47.4187
										DMN	22.5	44.6027	47.7468
										DMN	23	45.0347	48.0708
										DMN	23.5	45.6411	48.3034
										DMN	24	46.1229	48.6522
										DMN	24.5	46.6171	48.997
										DMN	25	47.182	49.2171
										DMN	25.5	47.7094	49.5286
										DMN	26	48.0998	49.8567
										DMN	26.5	48.6356	50.1848
										DMN	27	49.2005	50.596
										DMN	27.5	49.6657	50.8411
										DMN	28	50.2471	51.0612
										DMN	28.5	50.8078	51.3436
										DMN	29	51.2564	51.842
										DMN	29.5	51.6676	52.1369
										DMN	30	52.0871	52.4442
										DMN	30.5	52.4484	52.6353
										DMN	31	52.8056	53.0174
										DMN	31.5	53.1918	53.2541
										DMN	32	53.5407	53.5075
										DMN	32.5	53.9976	53.873
										DMN	33	54.2883	54.1263
										DMN	33.5	54.7203	54.4254
										DMN	34	54.9985	54.741
										DMN	34.5	55.2851	54.9736
										DMN	35	55.5842	55.1813
										DMN	35.5	55.8998	55.5717
										DMN	36	56.0867	55.8957
										DMN	36.5	56.3733	56.2362
										DMN	37	56.581	56.6267
										DMN	37.5	56.8509	56.9382
										DMN	38	57.1915	57.3576
										DMN	38.5	57.4449	57.7273
										DMN	39	57.8104	58.1302
										DMN	39.5	58.0346	58.4458
										DMN	40	58.2921	58.7407
										DMN	40.5	58.4001	59.1187
										DMN	41	58.6369	59.4094
										DMN	41.5	58.8902	59.6794
										DMN	42	59.0273	60.0199
										DMN	42.5	59.1187	60.3231
										DMN	43	59.3056	60.6222
										DMN	43.5	59.4717	60.8797
										DMN	44	59.6711	61.1787
										DMN	44.5	59.8704	61.3822
										DMN	45	60.0407	61.5816
										DMN	45.5	60.2401	61.6771
										DMN	46	60.3813	61.9845
										DMN	46.5	60.4893	62.1091
										DMN	47	60.5973	62.2918
										DMN	47.5	60.7717	62.4953
										DMN	48	60.9171	62.6448
										DMN	48.5	60.9794	62.7528
										DMN	49	61.0707	62.919
										DMN	49.5	61.241	63.0934
										DMN	50	61.3365	63.1806
										DMN	50.5	61.4238	63.2803
										DMN	51	61.5567	63.3717
										DMN	51.5	61.6024	63.4381
										DMN	52	61.673	63.6043
										DMN	52.5	61.7477	63.7206
										DMN	53	61.7394	63.787
										DMN	53.5	61.8433	63.9365
										DMN	54	61.9056	64.0196
										DMN	54.5	61.9097	64.003
										DMN	55	61.9554	64.0653
										DMN	55.5	62.0177	64.1359
										DMN	56	62.0509	64.1234
										DMN	56.5	62.0883	64.165
										DMN	57	62.1714	64.2107
										DMN	57.5	62.2627	64.2439
										DMN	58	62.296	64.2854
										DMN	58.5	62.3624	64.3477
										DMN	59	62.4538	64.3602
										DMN	59.5	62.5742	64.3602
										DMN	60	62.6324	64.4059
										ECN	0	50.92	46.6296
										ECN	0.5	50.8369	46.7832
										ECN	1	50.6542	47.1238
										ECN	1.5	50.4506	47.5391
										ECN	2	50.326	48.0708
										ECN	2.5	49.9813	48.482
										ECN	3	49.7238	49.0634
										ECN	3.5	49.4289	49.7986
										ECN	4	49.1216	50.4506
										ECN	4.5	48.7935	50.9947
										ECN	5	48.4113	51.7257
										ECN	5.5	48.05	52.6394
										ECN	6	48.0334	53.4577
										ECN	6.5	47.8382	54.3299
										ECN	7	48.1414	55.2477
										ECN	7.5	48.4072	55.958
										ECN	8	48.9887	56.6183
										ECN	8.5	49.4414	57.3161
										ECN	9	49.9065	58.0928
										ECN	9.5	50.4008	58.8113
										ECN	10	50.8743	59.4592
										ECN	10.5	51.3976	60.0822
										ECN	11	51.5928	60.7468
										ECN	11.5	51.9708	61.3822
										ECN	12	52.2989	61.9679
										ECN	12.5	52.735	62.4538
										ECN	13	53.2541	63.1972
										ECN	13.5	53.7609	63.6292
										ECN	14	54.3299	64.0113
										ECN	14.5	54.6995	64.1442
										ECN	15	55.3267	64.3477
										ECN	15.5	55.9414	64.7174
										ECN	16	56.5934	64.8752
										ECN	16.5	57.1707	64.9873
										ECN	17	57.7481	65.1244
										ECN	17.5	58.1842	65.2241
										ECN	18	58.7864	65.2075
										ECN	18.5	59.2433	65.2739
										ECN	19	59.7209	65.4276
										ECN	19.5	60.3065	65.3487
										ECN	20	60.6845	65.3321
										ECN	20.5	61.0334	65.2407
										ECN	21	61.4611	65.1119
										ECN	21.5	61.8349	64.9624
										ECN	22	62.1049	64.8544
										ECN	22.5	62.1921	64.4889
										ECN	23	62.4247	64.4183
										ECN	23.5	62.6698	64.2356
										ECN	24	62.8151	64.111
										ECN	24.5	63.0103	63.9905
										ECN	25	63.2263	63.7746
										ECN	25.5	63.3717	63.6707
										ECN	26	63.4797	63.3883
										ECN	26.5	63.6292	63.3551
										ECN	27	63.8327	63.1972
										ECN	27.5	63.8909	63.0477
										ECN	28	63.8576	62.9397
										ECN	28.5	64.0279	62.7861
										ECN	29	64.1068	62.6407
										ECN	29.5	64.1317	62.5742
										ECN	30	64.2148	62.3292
										ECN	30.5	64.2107	62.1672
										ECN	31	64.1525	61.8931
										ECN	31.5	64.1982	61.8848
										ECN	32	64.1816	61.7726
										ECN	32.5	64.0902	61.7643
										ECN	33	64.0279	61.673
										ECN	33.5	64.1234	61.6356
										ECN	34	64.1027	61.5691
										ECN	34.5	64.0196	61.5276
										ECN	35	63.9532	61.3739
										ECN	35.5	64.0071	61.3199
										ECN	36	63.9698	61.2119
										ECN	36.5	63.8784	61.2452
										ECN	37	63.8078	61.0873
										ECN	37.5	63.7039	61.0209
										ECN	38	63.6375	60.8755
										ECN	38.5	63.6126	60.888
										ECN	39	63.5461	60.78
										ECN	39.5	63.488	60.8381
										ECN	40	63.3841	60.8049
										ECN	40.5	63.326	60.7509
										ECN	41	63.1848	60.7842
										ECN	41.5	63.0726	60.8921
										ECN	42	62.9896	60.9212
										ECN	42.5	62.8691	61.0001
										ECN	43	62.7113	61.0292
										ECN	43.5	62.5825	61.0998
										ECN	44	62.5119	61.0957
										ECN	44.5	62.4247	61.1081
										ECN	45	62.2295	61.0707
										ECN	45.5	62.2004	61.0209
										ECN	46	62.0468	60.9918
										ECN	46.5	61.8848	61.0084
										ECN	47	61.8017	61.0334
										ECN	47.5	61.7103	61.0915
										ECN	48	61.5027	61.1663
										ECN	48.5	61.3241	61.2576
										ECN	49	61.1829	61.2369
										ECN	49.5	61.0624	61.2452
										ECN	50	60.9586	61.2742
										ECN	50.5	60.8257	61.3324
										ECN	51	60.6803	61.2826
										ECN	51.5	60.6056	61.2701
										ECN	52	60.481	61.2867
										ECN	52.5	60.3688	61.3282
										ECN	53	60.2525	61.3282
										ECN	53.5	60.2359	61.3532
										ECN	54	60.1238	61.3822
										ECN	54.5	60.0449	61.4113
										ECN	55	59.9327	61.3698
										ECN	55.5	59.8621	61.3449
										ECN	56	59.75	61.3199
										ECN	56.5	59.6337	61.2826
										ECN	57	59.5423	61.2119
										ECN	57.5	59.4302	61.1995
										ECN	58	59.3554	61.133
										ECN	58.5	59.318	61.1081
										ECN	59	59.2391	61.1081
										ECN	59.5	59.1685	61.0957
										ECN	60	59.0937	61.0583
										SMN	0	74.3116	92.9102
										SMN	0.5	74.349	93.0971
										SMN	1	74.3905	93.3796
										SMN	1.5	74.4819	93.5374
										SMN	2	74.3074	93.7783
										SMN	2.5	74.0873	93.9818
										SMN	3	73.8589	94.0275
										SMN	3.5	73.4601	94.0441
										SMN	4	73.0407	93.9943
										SMN	4.5	72.6087	93.77
										SMN	5	72.1975	93.4377
										SMN	5.5	71.6244	93.0432
										SMN	6	71.2007	92.4243
										SMN	6.5	70.802	91.7349
										SMN	7	70.179	90.9457
										SMN	7.5	69.8011	90.14
										SMN	8	69.4563	89.1473
										SMN	8.5	69.0742	88.0965
										SMN	9	68.8084	86.8422
										SMN	9.5	68.6007	85.5547
										SMN	10	68.4305	84.2007
										SMN	10.5	68.256	82.8052
										SMN	11	67.9944	81.4927
										SMN	11.5	67.8614	80.147
										SMN	12	67.8033	78.8097
										SMN	12.5	67.8158	77.6093
										SMN	13	67.8324	76.3758
										SMN	13.5	67.9445	75.1256
										SMN	14	67.9196	73.9669
										SMN	14.5	67.9071	72.9576
										SMN	15	67.8947	72.0563
										SMN	15.5	67.7285	71.2132
										SMN	16	67.7368	70.3991
										SMN	16.5	67.6621	69.6391
										SMN	17	67.5956	68.9745
										SMN	17.5	67.4627	68.3889
										SMN	18	67.3714	67.7784
										SMN	18.5	67.388	67.2592
										SMN	19	67.3464	66.9726
										SMN	19.5	67.2384	66.7027
										SMN	20	67.1969	66.2707
										SMN	20.5	67.1346	66.0007
										SMN	21	66.9768	65.8055
										SMN	21.5	66.7691	65.5646
										SMN	22	66.603	65.4484
										SMN	22.5	66.5324	65.2864
										SMN	23	66.3995	65.2116
										SMN	23.5	66.2624	65.087
										SMN	24	66.1129	64.9666
										SMN	24.5	65.9592	64.9084
										SMN	25	65.8263	64.8004
										SMN	25.5	65.6062	64.7838
										SMN	26	65.5231	64.7091
										SMN	26.5	65.411	64.7132
										SMN	27	65.2241	64.6094
										SMN	27.5	65.1078	64.6966
										SMN	28	64.9707	64.6509
										SMN	28.5	64.871	64.6218
										SMN	29	64.6509	64.5055
										SMN	29.5	64.5595	64.5554
										SMN	30	64.4308	64.5471
										SMN	30.5	64.2937	64.5305
										SMN	31	64.2024	64.4723
										SMN	31.5	64.111	64.4349
										SMN	32	64.0155	64.3976
										SMN	32.5	63.9532	64.3643
										SMN	33	63.8244	64.302
										SMN	33.5	63.733	64.356
										SMN	34	63.625	64.3851
										SMN	34.5	63.542	64.3602
										SMN	35	63.4755	64.3851
										SMN	35.5	63.2845	64.3685
										SMN	36	63.1889	64.3602
										SMN	36.5	62.9813	64.2937
										SMN	37	62.8857	64.2605
										SMN	37.5	62.8816	64.2854
										SMN	38	62.7736	64.2813
										SMN	38.5	62.7528	64.3228
										SMN	39	62.6448	64.2522
										SMN	39.5	62.5825	64.2231
										SMN	40	62.4953	64.1234
										SMN	40.5	62.4206	64.0736
										SMN	41	62.3084	64.0902
										SMN	41.5	62.2046	64.0944
										SMN	42	62.1049	64.0279
										SMN	42.5	62.0675	64.0196
										SMN	43	61.9762	64.0113
										SMN	43.5	61.9014	64.0279
										SMN	44	61.81	64.0778
										SMN	44.5	61.7145	64.1276
										SMN	45	61.6231	64.0487
										SMN	45.5	61.5691	64.0611
										SMN	46	61.4404	64.0778
										SMN	46.5	61.3075	64.0985
										SMN	47	61.2576	64.1857
										SMN	47.5	61.1663	64.1816
										SMN	48	61.0624	64.1442
										SMN	48.5	61.0001	64.1401
										SMN	49	60.9254	64.0487
										SMN	49.5	60.834	64.0736
										SMN	50	60.7592	64.0487
										SMN	50.5	60.6346	63.9656
										SMN	51	60.5433	63.9448
										SMN	51.5	60.4477	63.895
										SMN	52	60.3314	63.9282
										SMN	52.5	60.3148	63.8784
										SMN	53	60.2733	63.8369
										SMN	53.5	60.1985	63.8244
										SMN	54	60.1155	63.7995
										SMN	54.5	60.0282	63.733
										SMN	55	59.9784	63.7039
										SMN	55.5	59.887	63.6333
										SMN	56	59.7458	63.6126
										SMN	56.5	59.6877	63.5337
										SMN	57	59.5963	63.4589
										SMN	57.5	59.5381	63.4506
										SMN	58	59.4592	63.4091
										SMN	58.5	59.3762	63.3343
										SMN	59	59.2931	63.2803
										SMN	59.5	59.2557	63.2055
										SMN	60	59.1602	63.1931
										SN	0	13.4111	14.1338
										SN	0.5	13.4111	14.221
										SN	1	13.4278	14.491
										SN	1.5	13.4568	14.7568
										SN	2	13.6354	14.9728
										SN	2.5	13.8223	15.3715
										SN	3	13.9843	15.7661
										SN	3.5	14.1629	16.3808
										SN	4	14.6198	16.9415
										SN	4.5	15.2137	17.7389
										SN	5	15.9821	18.9351
										SN	5.5	16.9083	20.3721
										SN	6	18.2249	21.9919
										SN	6.5	19.6951	23.8277
										SN	7	21.3233	25.6552
										SN	7.5	23.3958	27.4204
										SN	8	25.7922	29.3392
										SN	8.5	28.1763	31.2165
										SN	9	30.8344	32.9111
										SN	9.5	33.5382	34.6887
										SN	10	35.9347	36.3791
										SN	10.5	38.5098	38.0986
										SN	11	40.7277	39.7018
										SN	11.5	42.8708	41.2053
										SN	12	44.7855	42.7379
										SN	12.5	46.7251	44.0628
										SN	13	48.0915	45.4376
										SN	13.5	49.6573	46.8165
										SN	14	51.1941	48.0417
										SN	14.5	52.5148	49.2462
										SN	15	53.657	50.243
										SN	15.5	54.5666	51.1775
										SN	16	55.4803	52.1909
										SN	16.5	56.3691	52.98
										SN	17	57.0005	53.8771
										SN	17.5	57.6691	54.5832
										SN	18	58.18	55.2727
										SN	18.5	58.7241	55.9123
										SN	19	59.1727	56.4107
										SN	19.5	59.48	56.9589
										SN	20	59.75	57.395
										SN	20.5	60.0573	57.7854
										SN	21	60.157	58.2465
										SN	21.5	60.3024	58.6286
										SN	22	60.4685	59.019
										SN	22.5	60.5308	59.3429
										SN	23	60.4976	59.5714
										SN	23.5	60.4436	59.9244
										SN	24	60.3647	60.1196
										SN	24.5	60.2691	60.3647
										SN	25	59.9701	60.672
										SN	25.5	59.8995	60.8465
										SN	26	59.7167	61.0541
										SN	26.5	59.5548	61.158
										SN	27	59.3845	61.3075
										SN	27.5	59.1768	61.3864
										SN	28	58.9359	61.3615
										SN	28.5	58.5829	61.4196
										SN	29	58.3212	61.4653
										SN	29.5	58.0263	61.5234
										SN	30	57.7481	61.5691
										SN	30.5	57.4989	61.5442
										SN	31	57.2621	61.5442
										SN	31.5	57.0171	61.5442
										SN	32	56.772	61.5068
										SN	32.5	56.4647	61.4072
										SN	33	56.095	61.4113
										SN	33.5	55.7586	61.3324
										SN	34	55.4554	61.1413
										SN	34.5	55.1938	61.104
										SN	35	54.9238	60.9254
										SN	35.5	54.6206	60.8548
										SN	36	54.3299	60.7094
										SN	36.5	54.0433	60.672
										SN	37	53.7692	60.5266
										SN	37.5	53.5283	60.3688
										SN	38	53.2541	60.1695
										SN	38.5	52.9759	59.9742
										SN	39	52.6934	59.9119
										SN	39.5	52.4193	59.7749
										SN	40	52.1826	59.6461
										SN	40.5	51.9292	59.5049
										SN	41	51.68	59.3056
										SN	41.5	51.3934	59.0896
										SN	42	51.1526	59.0148
										SN	42.5	50.8494	58.9359
										SN	43	50.596	58.7449
										SN	43.5	50.3011	58.6784
										SN	44	50.0644	58.6078
										SN	44.5	49.8318	58.4458
										SN	45	49.649	58.2714
										SN	45.5	49.3998	58.126
										SN	46	49.1506	57.9806
										SN	46.5	48.9388	57.881
										SN	47	48.7561	57.773
										SN	47.5	48.5443	57.6193
										SN	48	48.349	57.4698
										SN	48.5	48.1414	57.2829
										SN	49	47.9836	57.1126
										SN	49.5	47.751	57.0088
										SN	50	47.5516	56.9465
										SN	50.5	47.3606	56.88
										SN	51	47.1903	56.8219
										SN	51.5	46.9411	56.7928
										SN	52	46.858	56.6973
										SN	52.5	46.7832	56.6225
										SN	53	46.5797	56.4896
										SN	53.5	46.4302	56.3899
										SN	54	46.3388	56.3442
										SN	54.5	46.2059	56.2321
										SN	55	46.0938	56.1573
										SN	55.5	45.9941	56.1241
										SN	56	45.8446	56.0161
										SN	56.5	45.7117	55.9455
										SN	57	45.5912	55.8749
										SN	57.5	45.45	55.8001
										SN	58	45.3379	55.7545
										SN	58.5	45.2174	55.6714
										SN	59	45.1344	55.6548
										SN	59.5	45.0139	55.5676
										SN	60	44.8852	55.4803
										VAN	0	32.9152	28.1929
										VAN	0.5	32.6702	28.1513
										VAN	1	32.3421	27.9811
										VAN	1.5	32.0513	27.844
										VAN	2	31.6152	27.7734
										VAN	2.5	31.3079	27.7609
										VAN	3	30.9507	27.5408
										VAN	3.5	30.6392	27.5491
										VAN	4	30.2779	27.4453
										VAN	4.5	29.8708	27.5325
										VAN	5	29.6009	27.5491
										VAN	5.5	29.4098	27.7194
										VAN	6	29.1565	27.8731
										VAN	6.5	29.0858	28.2261
										VAN	7	29.0858	28.5459
										VAN	7.5	29.2104	29.1398
										VAN	8	29.4638	29.8002
										VAN	8.5	29.7919	30.3651
										VAN	9	30.2696	30.8386
										VAN	9.5	30.8427	31.42
										VAN	10	31.337	32.2299
										VAN	10.5	32.0721	32.9941
										VAN	11	32.8986	33.7791
										VAN	11.5	33.6878	34.6513
										VAN	12	34.4229	35.5111
										VAN	12.5	35.2992	36.3459
										VAN	13	36.2254	37.1641
										VAN	13.5	37.0104	37.9574
										VAN	14	37.9242	38.6884
										VAN	14.5	38.7548	39.6021
										VAN	15	39.6727	40.4411
										VAN	15.5	40.6238	41.4005
										VAN	16	41.4379	42.3392
										VAN	16.5	42.0941	43.3484
										VAN	17	42.9746	44.2082
										VAN	17.5	43.7098	45.2257
										VAN	18	44.4615	46.1229
										VAN	18.5	45.1842	46.9868
										VAN	19	45.7034	47.8714
										VAN	19.5	46.4177	48.7561
										VAN	20	46.9618	49.5161
										VAN	20.5	47.5475	50.5462
										VAN	21	47.9752	51.572
										VAN	21.5	48.4944	52.3861
										VAN	22	48.8973	53.2708
										VAN	22.5	49.3998	54.0516
										VAN	23	49.6864	54.7867
										VAN	23.5	50.0395	55.6257
										VAN	24	50.2887	56.5477
										VAN	24.5	50.596	57.2787
										VAN	25	50.92	57.9059
										VAN	25.5	51.1692	58.5912
										VAN	26	51.3685	59.3263
										VAN	26.5	51.5554	59.9909
										VAN	27	51.6966	60.5017
										VAN	27.5	51.9791	61.1247
										VAN	28	52.2283	61.6605
										VAN	28.5	52.4359	62.1008
										VAN	29	52.6353	62.5825
										VAN	29.5	52.7516	63.0394
										VAN	30	53.0049	63.3883
										VAN	30.5	53.2126	63.7579
										VAN	31	53.3372	64.1982
										VAN	31.5	53.5241	64.5512
										VAN	32	53.6986	64.896
										VAN	32.5	53.8938	65.249
										VAN	33	54.0433	65.5854
										VAN	33.5	54.1679	65.9592
										VAN	34	54.4088	66.2292
										VAN	34.5	54.5458	66.4535
										VAN	35	54.7078	66.7234
										VAN	35.5	54.9238	66.9643
										VAN	36	54.9944	67.1097
										VAN	36.5	55.0567	67.3381
										VAN	37	55.1481	67.4752
										VAN	37.5	55.2768	67.579
										VAN	38	55.2976	67.6953
										VAN	38.5	55.418	67.8407
										VAN	39	55.4969	68.0027
										VAN	39.5	55.6091	68.0982
										VAN	40	55.6797	68.1854
										VAN	40.5	55.7835	68.2809
										VAN	41	55.8832	68.4014
										VAN	41.5	56.0161	68.5135
										VAN	42	56.1656	68.5883
										VAN	42.5	56.2279	68.688
										VAN	43	56.3525	68.7129
										VAN	43.5	56.4439	68.8084
										VAN	44	56.5727	68.8375
										VAN	44.5	56.7222	68.9247
										VAN	45	56.8883	68.9455
										VAN	45.5	56.9922	68.9455
										VAN	46	57.1126	68.9953
										VAN	46.5	57.1998	69.0327
										VAN	47	57.312	69.0493
										VAN	47.5	57.4366	69.0701
										VAN	48	57.5612	69.1448
										VAN	48.5	57.6691	69.1116
										VAN	49	57.773	69.1282
										VAN	49.5	57.9433	69.1365
										VAN	50	57.989	69.1158
										VAN	50.5	58.0596	69.1033
										VAN	51	58.1426	69.1573
										VAN	51.5	58.2672	69.149
										VAN	52	58.3212	69.1199
										VAN	52.5	58.3461	69.1573
										VAN	53	58.4749	69.1531
										VAN	53.5	58.5538	69.1448
										VAN	54	58.6327	69.149
										VAN	54.5	58.6867	69.1614
										VAN	55	58.7282	69.1988
										VAN	55.5	58.7947	69.1947
										VAN	56	58.8736	69.1739
										VAN	56.5	58.9442	69.203
										VAN	57	58.9941	69.203
										VAN	57.5	59.0688	69.203
										VAN	58	59.0979	69.2279
										VAN	58.5	59.1727	69.2694
										VAN	59	59.2225	69.2528
										VAN	59.5	59.2806	69.2487
										VAN	60	59.3097	69.2445
										VIS	0	69.2943	73.7343
										VIS	0.5	69.0036	74.3282
										VIS	1	68.5177	74.9969
										VIS	1.5	67.9777	75.6157
										VIS	2	67.442	76.3218
										VIS	2.5	66.495	76.9448
										VIS	3	65.3694	77.6509
										VIS	3.5	64.0071	78.3071
										VIS	4	62.4455	79.009
										VIS	4.5	60.6803	79.7774
										VIS	5	58.8653	80.2135
										VIS	5.5	56.7513	80.5167
										VIS	6	54.9279	80.6953
										VIS	6.5	53.0922	80.9154
										VIS	7	51.6676	80.9569
										VIS	7.5	50.4963	80.9985
										VIS	8	49.5037	80.77
										VIS	8.5	48.7727	80.6454
										VIS	9	48.1621	80.3879
										VIS	9.5	47.6596	80.0266
										VIS	10	47.2941	79.5697
										VIS	10.5	47.0864	79.1295
										VIS	11	46.8788	78.4525
										VIS	11.5	46.6088	77.8793
										VIS	12	46.4219	77.2895
										VIS	12.5	46.3721	76.6499
										VIS	13	46.1976	76.1764
										VIS	13.5	46.1935	75.6822
										VIS	14	46.0896	75.1423
										VIS	14.5	46.1104	74.4113
										VIS	15	46.1561	73.78
										VIS	15.5	46.1478	73.0697
										VIS	16	46.3554	72.4966
										VIS	16.5	46.5423	71.886
										VIS	17	46.6628	71.288
										VIS	17.5	46.8788	70.7189
										VIS	18	47.0407	69.9672
										VIS	18.5	47.128	69.4688
										VIS	19	47.373	68.9081
										VIS	19.5	47.4852	68.202
										VIS	20	47.5973	67.7452
										VIS	20.5	47.8257	67.2468
										VIS	21	47.9046	66.5698
										VIS	21.5	47.8174	66.0091
										VIS	22	47.834	65.3196
										VIS	22.5	47.9296	64.5595
										VIS	23	48.0666	63.8119
										VIS	23.5	48.2161	63.2346
										VIS	24	48.3283	62.5535
										VIS	24.5	48.4446	61.9097
										VIS	25	48.565	61.3158
										VIS	25.5	48.5193	60.6554
										VIS	26	48.6772	60.0573
										VIS	26.5	48.7353	59.5257
										VIS	27	48.8142	58.8819
										VIS	27.5	48.9471	58.3171
										VIS	28	49.0966	57.5944
										VIS	28.5	49.1673	57.0005
										VIS	29	49.1216	56.473
										VIS	29.5	49.2254	55.9621
										VIS	30	49.242	55.4969
										VIS	30.5	49.242	54.9072
										VIS	31	49.3832	54.3299
										VIS	31.5	49.3957	53.8647
										VIS	32	49.458	53.3247
										VIS	32.5	49.5244	52.789
										VIS	33	49.5909	52.4027
										VIS	33.5	49.6781	52.0538
										VIS	34	49.7612	51.6717
										VIS	34.5	49.703	51.3768
										VIS	35	49.7155	50.9864
										VIS	35.5	49.9356	50.5711
										VIS	36	49.9481	50.3177
										VIS	36.5	50.0021	49.9896
										VIS	37	49.9564	49.5992
										VIS	37.5	50.027	49.2628
										VIS	38	50.1142	49.0634
										VIS	38.5	50.1558	48.7768
										VIS	39	50.1433	48.5318
										VIS	39.5	50.081	48.2286
										VIS	40	50.135	47.9919
										VIS	40.5	50.1848	47.6679
										VIS	41	50.1973	47.3772
										VIS	41.5	50.2928	47.182
										VIS	42	50.3593	46.9535
										VIS	42.5	50.4589	46.7583
										VIS	43	50.5877	46.4344
										VIS	43.5	50.6126	46.1976
										VIS	44	50.6915	45.9027
										VIS	44.5	50.6915	45.7491
										VIS	45	50.6874	45.5331
										VIS	45.5	50.6625	45.3794
										VIS	46	50.542	45.1261
										VIS	46.5	50.5503	44.881
										VIS	47	50.5669	44.6567
										VIS	47.5	50.5794	44.3494
										VIS	48	50.6583	44.1293
										VIS	48.5	50.6915	43.905
										VIS	49	50.6375	43.6973
										VIS	49.5	50.6583	43.5769
										VIS	50	50.6583	43.4523
										VIS	50.5	50.6666	43.2571
										VIS	51	50.6209	43.1117
										VIS	51.5	50.6209	42.9331
										VIS	52	50.7123	42.7586
										VIS	52.5	50.7663	42.6257
										VIS	53	50.7995	42.4015
										VIS	53.5	50.7289	42.1938
										VIS	54	50.7704	42.0817
										VIS	54.5	50.7206	41.9778
										VIS	55	50.758	41.8864
										VIS	55.5	50.7995	41.8283
										VIS	56	50.7123	41.6456
										VIS	56.5	50.7081	41.4337
										VIS	57	50.6791	41.2884
										VIS	57.5	50.704	41.1762
										VIS	58	50.7206	41.0475
										VIS	58.5	50.7455	40.9519
										VIS	59	50.7455	40.844
										VIS	59.5	50.7621	40.7692
										VIS	60	50.7746	40.6238
